# Supplementary material for: The pathogenic human Torsin A in Drosophila activates the unfolded protein response and increases susceptibility to oxidative stress
Source: BMC Genomics. 2015 Apr 23;16(1):338. doi: 10.1186/s12864-015-1518-0 (PMC4415242; doi:10.1186/s12864-015-1518-0)
Supplement: Additional file 4: — The protein identification results of LC/MSE analysis of HSC3 positive microsome fractions of the HTorAΔE brains and the HTorAWT brains. [file 12864_2015_1518_MOESM4_ESM.xlsx]

## Sheet: Fraction9 HTorADE
protein.key	protein.Entry	protein.Accession	protein.Description	protein.dataBaseType	protein.score	protein.falsePositiveRate	protein.avgMass	protein.MatchedProducts	protein.matchedPeptides	protein.digestPeps	protein.seqCover(%)	protein.MatchedPeptideIntenSum	protein.top3MatchedPeptideIntenSum	protein.MatchedProductIntenSum	protein.fmolOnColumn	protein.ngramOnColumn	protein.Key_ForHomologs
56	ACT1_DROME	P10987	Actin 5C OS Drosophila melanogaster GN Act5C PE 1 SV 4	Regular	559.804	0	41822	56	11	34	36.97	338320	0	249219			57 58 59 60 61 18967 25701 32441
57	ACT2_DROME	P02572	Actin 42A OS Drosophila melanogaster GN Act42A PE 1 SV 3	Regular	646.092	0	41824	64	11	34	38.83	394964	0	365697			56 58 59 60 61 18967 25701 32441
58	ACT3_DROME	P53501	Actin 57B OS Drosophila melanogaster GN Act57B PE 3 SV 1	Regular	548.215	0	41835	53	10	35	29.26	335355	0	246489			56 57 59 60 61 18967 25701 32441
59	ACT4_DROME	P02574	Actin larval muscle OS Drosophila melanogaster GN Act79B PE 2 SV 2	Regular	639.352	0	41786.9	61	9	34	28.99	377991	0	356229			56 57 58 60 61 18967 25701 32441
60	ACT5_DROME	P10981	Actin 87E OS Drosophila melanogaster GN Act87E PE 1 SV 1	Regular	557.002	0	41802	56	11	34	32.71	346860	0	249300			56 57 58 59 61 18967 25701 32441
61	ACT6_DROME	P83967	Actin indirect flight muscle OS Drosophila melanogaster GN Act88F PE 1 SV 1	Regular	336.441	0	41699.8	57	9	34	28.99	306703	24317	329448			56 57 58 59 60 18967 25701 32441
76	ADH_DROME	P00334	Alcohol dehydrogenase OS Drosophila melanogaster GN Adh PE 1 SV 2	Regular	1065.86	0	27761.2	48	6	18	41.41	265167	189050	221177			14945 25556
80	ADT_DROME	Q26365	ADP ATP carrier protein OS Drosophila melanogaster GN sesB PE 2 SV 4	Regular	2500.12	0	34214.7	102	18	34	28.21	1212582	699039	1064377			8406 15084
169	AT5F1_DROME	Q94516	ATP synthase subunit b mitochondrial OS Drosophila melanogaster GN ATPsyn b PE 1 SV 2	Regular	111.985	2.22	27357.7	28	8	28	22.63	71481	38934	43055
177	ATNA_DROME	P13607	Sodium potassium transporting ATPase subunit alpha OS Drosophila melanogaster GN Atpalpha PE 1 SV 3	Regular	169.661	0	115605	75	19	70	22.09	396559	0	238501			21556 24368
183	ATPA_DROME	P35381	ATP synthase subunit alpha mitochondrial OS Drosophila melanogaster GN blw PE 1 SV 2	Regular	991.341	0	59421.7	146	30	52	40.04	1231862	487907	1292592
187	ATPG_DROME	O01666	ATP synthase subunit gamma mitochondrial OS Drosophila melanogaster GN ATPsyn gamma PE 2 SV 2	Regular	367.275	0	32871.3	63	10	20	33	356679	207830	267645
189	ATPO_DROME	Q24439	ATP synthase subunit O mitochondrial OS Drosophila melanogaster GN Oscp PE 2 SV 2	Regular	195.828	0	22422.2	21	6	18	34.45	86472	61879	78341
747	EF1A1_DROME	P08736	Elongation factor 1 alpha 1 OS Drosophila melanogaster GN Ef1alpha48D PE 1 SV 2	Regular	840.402	0	50307.1	90	11	34	23.11	736881	409352	697845			748 9479 11346 14665
748	EF1A2_DROME	P05303	Elongation factor 1 alpha 2 OS Drosophila melanogaster GN Ef1alpha100E PE 1 SV 2	Regular	193.869	0	50662.6	31	8	33	26.19	393569	0	215909			747 9479 11346 14665
2213	RL22_DROME	P50887	60S ribosomal protein L22 OS Drosophila melanogaster GN RpL22 PE 1 SV 2	Regular	143.267	2.7	30610.6	38	7	20	21.74	81178	46288.5	92957
2328	RS7_DROME	Q9VA91	40S ribosomal protein S7 OS Drosophila melanogaster GN RpS7 PE 2 SV 1	Regular	199.732	0	22170	16	3	21	16.49	33502	34054.5	22939			5565
2943	VIT3_DROME	P06607	Vitellogenin 3 OS Drosophila melanogaster GN Yp3 PE 1 SV 1	Regular	718.759	0	46101.4	110	16	31	49.52	835876	0	576920			30705
5536	Q6W4M9_DROME	Q6W4M9	ATP synthase subunit beta Fragment OS Drosophila melanogaster GN ATPsyn beta PE 2 SV 1	Regular	610.005	0	40879.7	127	18	23	50.66	817320	0	572583			186 5561 12698 25526
5565	Q8IMI7_DROME	Q8IMI7	GM06992p OS Drosophila melanogaster GN RpS7 PE 2 SV 1	Regular	199.732	0	28346.5	17	4	24	12.8	39220	0	32392			2328
6214	Q9W229_DROME	Q9W229	40S ribosomal protein S24 OS Drosophila melanogaster GN RpS24 PE 2 SV 1	Regular	104.614	0	15047.8	9	2	9	11.45	23439	57144	19647
8406	O62526_DROME	O62526	ADP ATP translocase OS Drosophila melanogaster GN Ant2 PE 2 SV 1	Regular	1072.43	0	33744.4	34	9	31	19.22	589918	537159	548139			80 15084
8611	Q9VRL0_DROME	Q9VRL0	CG4769 OS Drosophila melanogaster GN CG4769 PE 2 SV 1	Regular	141.414	0	33764.3	23	6	24	21.82	182946	70634	69925
10063	Q9VV75_DROME	Q9VV75	AT02348p OS Drosophila melanogaster GN CG4169 PE 2 SV 1	Regular	943.126	0	45415.5	68	13	32	35.68	356682	175586	307879
30145	Q7KML1_DROME	Q7KML1	BcDNA GH07626 OS Drosophila melanogaster GN BcDNA GH07626 PE 1 SV 1	Regular	162.525	0	97968.9	61	10	64	17.48	142795	86397.9	130674			28496
30705	D3DMQ1_DROME	D3DMQ1	FI02182p Fragment OS Drosophila melanogaster GN Yp3 RA PE 2 SV 1	Regular	889.377	0	48368	103	17	32	47.38	716609	0	373493			2943
31240	Q8T9J9_DROME	Q8T9J9	Citrate synthase OS Drosophila melanogaster GN kdn PE 2 SV 1	Regular	1137.75	0	29036.6	67	11	20	39.46	487866	269267	585583			412 32033
32441	B6IDW7_DROME	B6IDW7	RH70883p OS Drosophila melanogaster GN Act88F RA PE 2 SV 1	Regular	336.441	0	41699.8	57	9	34	28.99	306703	0	329448			56 57 58 59 60 61 18967 25701

## Sheet: Fraction 9 HTorAWT
protein.key	protein.Entry	protein.Accession	protein.Description	protein.dataBaseType	protein.score	protein.falsePositiveRate	protein.avgMass	protein.MatchedProducts	protein.matchedPeptides	protein.digestPeps	protein.seqCover(%)	protein.MatchedPeptideIntenSum	protein.top3MatchedPeptideIntenSum	protein.MatchedProductIntenSum	protein.fmolOnColumn	protein.ngramOnColumn	protein.Key_ForHomologs
56	ACT1_DROME	P10987	Actin 5C OS Drosophila melanogaster GN Act5C PE 1 SV 4	Regular	556.327	0	41822	50	15	34	50.8	287736	150683	218318			57 58 59 60 61
57	ACT2_DROME	P02572	Actin 42A OS Drosophila melanogaster GN Act42A PE 1 SV 3	Regular	561.455	0	41824	65	11	34	36.7	381445	0	296768			56 58 59 60 61
58	ACT3_DROME	P53501	Actin 57B OS Drosophila melanogaster GN Act57B PE 3 SV 1	Regular	529.821	0	41835	41	8	35	23.4	167928	135351	165085			56 57 59 60 61
59	ACT4_DROME	P02574	Actin larval muscle OS Drosophila melanogaster GN Act79B PE 2 SV 2	Regular	569.938	0	41786.9	69	11	34	32.71	382717	0	336134			56 57 58 60 61
60	ACT5_DROME	P10981	Actin 87E OS Drosophila melanogaster GN Act87E PE 1 SV 1	Regular	566.084	0	41802	47	9	34	26.86	227442	0	201980			56 57 58 59 61
61	ACT6_DROME	P83967	Actin indirect flight muscle OS Drosophila melanogaster GN Act88F PE 1 SV 1	Regular	483.624	0	41699.8	72	13	34	38.56	365451	149294	329846			56 57 58 59 60
76	ADH_DROME	P00334	Alcohol dehydrogenase OS Drosophila melanogaster GN Adh PE 1 SV 2	Regular	523.816	0	27761.2	43	9	18	56.64	229955	145057	211883
183	ATPA_DROME	P35381	ATP synthase subunit alpha mitochondrial OS Drosophila melanogaster GN blw PE 1 SV 2	Regular	1448.24	0	59421.7	177	28	52	34.96	1019419	332463	1357356
186	ATPB_DROME	Q05825	ATP synthase subunit beta mitochondrial OS Drosophila melanogaster GN ATPsyn beta PE 1 SV 3	Regular	145.742	0	54108.1	64	17	31	36.83	469275	137878	374823
189	ATPO_DROME	Q24439	ATP synthase subunit O mitochondrial OS Drosophila melanogaster GN Oscp PE 2 SV 2	Regular	171.653	0	22422.2	32	8	18	48.33	90931	60321	90319
412	CISY_DROME	Q9W401	Probable citrate synthase mitochondrial OS Drosophila melanogaster GN kdn PE 2 SV 1	Regular	451.63	0	51574.5	70	17	33	34.27	307296	155224	315861
2925	VATE_DROME	P54611	V type proton ATPase subunit E OS Drosophila melanogaster GN Vha26 PE 1 SV 1	Regular	117.119	0	26082.1	25	10	22	33.63	331000	38589	119641
2942	VIT2_DROME	P02844	Vitellogenin 2 OS Drosophila melanogaster GN Yp2 PE 1 SV 2	Regular	187.897	0	49660.4	37	7	29	18.55	200952	133712	167724			2941
2943	VIT3_DROME	P06607	Vitellogenin 3 OS Drosophila melanogaster GN Yp3 PE 1 SV 1	Regular	788.123	0	46101.4	104	20	31	54.52	633801	257794	346511
3076	ENO1_YEAST	P00924	Enolase 1 OS Saccharomyces cerevisiae GN ENO1 PE 1 SV 2	Regular	532.124	0	46802.2	95	17	28	50.57	520022	193356	499593
5561	D3DMY7_DROME	D3DMY7	ATP synthase subunit beta OS Drosophila melanogaster GN ATPsyn beta RA PE 2 SV 1	Regular	743.114	0	38047.6	126	22	23	66.57	635763	0	529699			186 5536 25526

## Sheet: Fraction 10 HTorADE
protein.key	protein.Entry	protein.Accession	protein.Description	protein.dataBaseType	protein.score	protein.falsePositiveRate	protein.avgMass	protein.MatchedProducts	protein.matchedPeptides	protein.digestPeps	protein.seqCover(%)	protein.MatchedPeptideIntenSum	protein.top3MatchedPeptideIntenSum	protein.MatchedProductIntenSum	protein.fmolOnColumn	protein.ngramOnColumn	protein.Key_ForHomologs
56	ACT1_DROME	P10987	Actin 5C OS Drosophila melanogaster GN Act5C PE 1 SV 4	Regular	544.248	0	41822	57	12	34	36.7	391458	4103	366342			57 58 59 60 61 18967 25701 32441
57	ACT2_DROME	P02572	Actin 42A OS Drosophila melanogaster GN Act42A PE 1 SV 3	Regular	705.42	0	41824	79	11	34	23.4	543375	0	695641			56 58 59 60 61 18967 25701 32441
58	ACT3_DROME	P53501	Actin 57B OS Drosophila melanogaster GN Act57B PE 3 SV 1	Regular	537.101	0	41835	51	10	35	27.39	383904	0	359720			56 57 59 60 61 18967 25701 32441
59	ACT4_DROME	P02574	Actin larval muscle OS Drosophila melanogaster GN Act79B PE 2 SV 2	Regular	680.786	0	41786.9	75	11	34	26.33	541135	279426	694097			56 57 58 60 61 18967 25701 32441
60	ACT5_DROME	P10981	Actin 87E OS Drosophila melanogaster GN Act87E PE 1 SV 1	Regular	537.101	0	41802	51	10	34	27.39	383904	0	359720			56 57 58 59 61 18967 25701 32441
61	ACT6_DROME	P83967	Actin indirect flight muscle OS Drosophila melanogaster GN Act88F PE 1 SV 1	Regular	565.971	0	41699.8	77	12	34	21.28	457176	0	653819			56 57 58 59 60 18967 25701 32441
76	ADH_DROME	P00334	Alcohol dehydrogenase OS Drosophila melanogaster GN Adh PE 1 SV 2	Regular	1282.02	0	27761.2	57	8	18	37.5	279193	71386	290938			14945 25556
80	ADT_DROME	Q26365	ADP ATP carrier protein OS Drosophila melanogaster GN sesB PE 2 SV 4	Regular	688.855	0	34214.7	63	15	34	38.14	429660	237007	333990			8406 15084
179	ATP5H_DROME	Q24251	ATP synthase subunit d mitochondrial OS Drosophila melanogaster GN ATPsyn d PE 1 SV 2	Regular	585.452	0	20200.7	18	5	15	32.58	142825	131651	108164
183	ATPA_DROME	P35381	ATP synthase subunit alpha mitochondrial OS Drosophila melanogaster GN blw PE 1 SV 2	Regular	1969.38	0	59421.7	216	39	52	40.94	2455608	713643	2442422
186	ATPB_DROME	Q05825	ATP synthase subunit beta mitochondrial OS Drosophila melanogaster GN ATPsyn beta PE 1 SV 3	Regular	2903.76	0	54108.1	232	36	31	64.36	2486116	689637	2375914			5536 5561 7629 12698 25526
189	ATPO_DROME	Q24439	ATP synthase subunit O mitochondrial OS Drosophila melanogaster GN Oscp PE 2 SV 2	Regular	1101.9	0	22422.2	34	5	18	45.45	178897	150475	125723			10029
412	CISY_DROME	Q9W401	Probable citrate synthase mitochondrial OS Drosophila melanogaster GN kdn PE 2 SV 1	Regular	1529.51	0	51574.5	100	15	33	34.05	899746	420116	991308			31240 32033
747	EF1A1_DROME	P08736	Elongation factor 1 alpha 1 OS Drosophila melanogaster GN Ef1alpha48D PE 1 SV 2	Regular	154.452	0	50307.1	32	8	34	24.62	456047	344288	376394			11346 14665
944	G3P1_DROME	P07486	Glyceraldehyde 3 phosphate dehydrogenase 1 OS Drosophila melanogaster GN Gapdh1 PE 2 SV 2	Regular	161.867	0	35350.5	24	5	19	13.55	251629	204107	137823			945
945	G3P2_DROME	P07487	Glyceraldehyde 3 phosphate dehydrogenase 2 OS Drosophila melanogaster GN Gapdh2 PE 1 SV 2	Regular	168.022	2.78	35369.5	25	7	20	34.94	280678	52461.8	79630			944
2932	VDAC_DROME	Q94920	Voltage dependent anion selective channel OS Drosophila melanogaster GN porin PE 1 SV 3	Regular	289.06	0	30550	34	6	23	16.31	170469	160979	159845
2941	VIT1_DROME	P02843	Vitellogenin 1 OS Drosophila melanogaster GN Yp1 PE 1 SV 1	Regular	125.788	0	48711.8	33	8	26	21.18	744169	215345	355577			2942 25138 29045
2942	VIT2_DROME	P02844	Vitellogenin 2 OS Drosophila melanogaster GN Yp2 PE 1 SV 2	Regular	224.312	0	49660.4	40	11	29	25.11	381248	279738	252386			25138
2943	VIT3_DROME	P06607	Vitellogenin 3 OS Drosophila melanogaster GN Yp3 PE 1 SV 1	Regular	874.801	0	46101.4	101	17	31	47.38	733896	351270	417845			30705
3380	Q9VAC1_DROME	Q9VAC1	CG7920 isoform A OS Drosophila melanogaster GN CG7920 PE 2 SV 1	Regular	201.797	0	51854.6	79	17	38	34.17	832954	385182	450963
5561	D3DMY7_DROME	D3DMY7	ATP synthase subunit beta OS Drosophila melanogaster GN ATPsyn beta RA PE 2 SV 1	Regular	1599.85	0	38047.6	191	29	23	66.86	1807375	0	1843657			186 5536 7629 12698 25526
8002	Q9VGQ1_DROME	Q9VGQ1	CG5214 OS Drosophila melanogaster GN CG5214 PE 2 SV 1	Regular	281.303	0	49924.2	39	12	33	28.63	176818	125631	128495
8406	O62526_DROME	O62526	ADP ATP translocase OS Drosophila melanogaster GN Ant2 PE 2 SV 1	Regular	419.196	0	33744.4	35	8	31	14.98	233385	205986	236534			80 15084
10063	Q9VV75_DROME	Q9VV75	AT02348p OS Drosophila melanogaster GN CG4169 PE 2 SV 1	Regular	652.111	0	45415.5	66	14	32	42.5	390179	159684	304714
10641	Q9VVC5_DROME	Q9VVC5	Neural conserved at 73EF isoform A OS Drosophila melanogaster GN Nc73EF PE 2 SV 2	Regular	167.698	0	112586	32	11	75	14.98	274651	0	135568			5602 13514 18423 19284
11671	A5XCL5_DROME	A5XCL5	UGP Fragment OS Drosophila melanogaster GN UGP PE 4 SV 1	Regular	129.967	0	57824.7	35	8	42	22.11	125147	71696	61394			5964 8304
25556	Q29QY4_DROME	Q29QY4	IP15846p OS Drosophila melanogaster PE 2 SV 1	Regular	1416.88	0	23312	61	9	21	41.15	267434	207501	329667			76 14945
25570	Q0E9H9_DROME	Q0E9H9	Down syndrome cell adhesion molecule isoform A OS Drosophila melanogaster GN Dscam PE 2 SV 1	Regular	41.5013	3.57	222102	35	18	142	8.13	231229	0	157685			13023 13024 14369 14958 14975 14976 15719 15720 15721 15722 16289 17043 17044 17045 18345 18346 19604 19605 20913 20914 20915 21455 21456 22277 22278 22279 23685 23686 24036 24934 24973 24974 24975 24976 25586 26351 26929 27746 27747 27748 27749 29074 29075 30427 30428 30429 30430 31783 32350 33115 33116 33117 33118 33119
26616	C7LAA3_DROME	C7LAA3	LP06392p Fragment OS Drosophila melanogaster GN Rfabg RA PE 2 SV 1	Regular	114.677	0	119244	57	17	74	14.63	404129	175915	337231

## Sheet: Fraction 10 HTorAWT 
protein.key	protein.Entry	protein.Accession	protein.Description	protein.dataBaseType	protein.score	protein.falsePositiveRate	protein.avgMass	protein.MatchedProducts	protein.matchedPeptides	protein.digestPeps	protein.seqCover(%)	protein.MatchedPeptideIntenSum	protein.top3MatchedPeptideIntenSum	protein.MatchedProductIntenSum	protein.fmolOnColumn	protein.ngramOnColumn	protein.Key_ForHomologs
56	ACT1_DROME	P10987	Actin 5C OS Drosophila melanogaster GN Act5C PE 1 SV 4	Regular	542.707	0	41822	44	7	34	23.14	315913	0	339618			57 58 59 60 61 18967 25701 32441
57	ACT2_DROME	P02572	Actin 42A OS Drosophila melanogaster GN Act42A PE 1 SV 3	Regular	798.711	0	41824	51	7	34	27.13	348929	0	425310			56 58 59 60 61 18967 25701 32441
58	ACT3_DROME	P53501	Actin 57B OS Drosophila melanogaster GN Act57B PE 3 SV 1	Regular	587.493	0	41835	51	9	35	26.86	346653	30740	359284			56 57 59 60 61 18967 25701 32441
59	ACT4_DROME	P02574	Actin larval muscle OS Drosophila melanogaster GN Act79B PE 2 SV 2	Regular	836.498	0	41786.9	63	10	34	35.9	472660	273020	518078			56 57 58 60 61 18967 25701 32441
60	ACT5_DROME	P10981	Actin 87E OS Drosophila melanogaster GN Act87E PE 1 SV 1	Regular	618.957	0	41802	58	10	34	29.52	428386	0	426394			56 57 58 59 61 18967 25701 32441
61	ACT6_DROME	P83967	Actin indirect flight muscle OS Drosophila melanogaster GN Act88F PE 1 SV 1	Regular	499.303	0	41699.8	51	9	34	26.33	353266	4319	412621			56 57 58 59 60 18967 25701 32441
76	ADH_DROME	P00334	Alcohol dehydrogenase OS Drosophila melanogaster GN Adh PE 1 SV 2	Regular	706.771	0	27761.2	26	7	18	47.27	163809	125508	150141			14945 25556
179	ATP5H_DROME	Q24251	ATP synthase subunit d mitochondrial OS Drosophila melanogaster GN ATPsyn d PE 1 SV 2	Regular	442.825	0	20200.7	16	4	15	26.4	191709	172316	164054
183	ATPA_DROME	P35381	ATP synthase subunit alpha mitochondrial OS Drosophila melanogaster GN blw PE 1 SV 2	Regular	2435.69	0	59421.7	257	48	52	44.38	2815290	843518	2912104
186	ATPB_DROME	Q05825	ATP synthase subunit beta mitochondrial OS Drosophila melanogaster GN ATPsyn beta PE 1 SV 3	Regular	850.953	0	54108.1	120	22	31	50.3	865248	328105	753235			5536 5561 25526
189	ATPO_DROME	Q24439	ATP synthase subunit O mitochondrial OS Drosophila melanogaster GN Oscp PE 2 SV 2	Regular	593.574	0	22422.2	20	4	18	22.49	138646	132954	46743			10029
412	CISY_DROME	Q9W401	Probable citrate synthase mitochondrial OS Drosophila melanogaster GN kdn PE 2 SV 1	Regular	1744.98	0	51574.5	101	16	33	37.93	709852	335771	743137			31240 32033
747	EF1A1_DROME	P08736	Elongation factor 1 alpha 1 OS Drosophila melanogaster GN Ef1alpha48D PE 1 SV 2	Regular	252.704	2.94	50307.1	44	11	34	28.51	601977	319265	289880			11346 14665
1210	HSP7C_DROME	P29844	Heat shock 70 kDa protein cognate 3 OS Drosophila melanogaster GN Hsc70 3 PE 2 SV 2	Regular	102.951	0	72261	30	9	58	15.09	179383	107947	174299			1211 12411
1211	HSP7D_DROME	P11147	Heat shock 70 kDa protein cognate 4 OS Drosophila melanogaster GN Hsc70 4 PE 1 SV 3	Regular	231.16	0	71131.5	52	11	50	25.35	268343	86507	260033			1210 12411
1234	IDH3A_DROME	Q9VWH4	Probable isocitrate dehydrogenase NAD subunit alpha mitochondrial OS Drosophila melanogaster GN l	Regular	104.111	2.44	40844.2	43	9	30	28.12	186548	111438	113036
1364	KPYK_DROME	O62619	Pyruvate kinase OS Drosophila melanogaster GN PyK PE 1 SV 2	Regular	238.717	0	57440.5	40	8	43	15.38	220565	131646	145231
1442	LSP2_DROME	Q24388	Larval serum protein 2 OS Drosophila melanogaster GN Lsp2 PE 1 SV 2	Regular	241.831	0	83348.7	42	8	43	13.98	254563	206056	216030
2633	TBA1_DROME	P06603	Tubulin alpha 1 chain OS Drosophila melanogaster GN alphaTub84B PE 2 SV 1	Regular	193.098	0	49908.6	35	7	34	14	151125	102525	139118			2634 2635 16332
2634	TBA2_DROME	P06604	Tubulin alpha 2 chain OS Drosophila melanogaster GN alphaTub85E PE 1 SV 1	Regular	180.589	3.85	49966.8	33	7	34	21.38	110979	0	100722			2633 2635 16332
2635	TBA3_DROME	P06605	Tubulin alpha 3 chain OS Drosophila melanogaster GN alphaTub84D PE 1 SV 1	Regular	193.098	0	49890.6	35	7	34	14	151125	0	139118			2633 2634 16332
2932	VDAC_DROME	Q94920	Voltage dependent anion selective channel OS Drosophila melanogaster GN porin PE 1 SV 3	Regular	654.876	0	30550	65	10	23	48.23	440277	235547	385548
2941	VIT1_DROME	P02843	Vitellogenin 1 OS Drosophila melanogaster GN Yp1 PE 1 SV 1	Regular	493.455	0	48711.8	55	13	26	32.35	504475	267325	569610			2942 25138 29045
2942	VIT2_DROME	P02844	Vitellogenin 2 OS Drosophila melanogaster GN Yp2 PE 1 SV 2	Regular	293.706	0	49660.4	45	7	29	19.23	506157	317744	527978			2941 25138 29045
2943	VIT3_DROME	P06607	Vitellogenin 3 OS Drosophila melanogaster GN Yp3 PE 1 SV 1	Regular	1509.76	0	46101.4	137	17	31	48.1	1126332	498997	688722			30705
3244	Q9VM14_DROME	Q9VM14	AT21758p OS Drosophila melanogaster GN CG5261 PE 2 SV 1	Regular	252.078	0	54251.6	30	9	41	15.43	145755	110046	132781			22237 31480
3380	Q9VAC1_DROME	Q9VAC1	CG7920 isoform A OS Drosophila melanogaster GN CG7920 PE 2 SV 1	Regular	131.802	3.7	51854.6	54	10	38	30.82	537303	356103	254185
4078	Q9VEB1_DROME	Q9VEB1	CG7998 OS Drosophila melanogaster GN CG7998 PE 2 SV 1	Regular	144.196	2.56	35318	24	6	28	12.2	87138	73272	63618
4811	Q7KN97_DROME	Q7KN97	CG1516 isoform A OS Drosophila melanogaster GN CG1516 PE 2 SV 1	Regular	66.4032	0	130864	41	12	99	10.16	173435	90889	95047			9473
5561	D3DMY7_DROME	D3DMY7	ATP synthase subunit beta OS Drosophila melanogaster GN ATPsyn beta RA PE 2 SV 1	Regular	803.98	0	38047.6	99	17	23	56.37	630591	0	562744			186 5536 25526
8002	Q9VGQ1_DROME	Q9VGQ1	CG5214 OS Drosophila melanogaster GN CG5214 PE 2 SV 1	Regular	205.071	0	49924.2	42	10	33	14.96	120259	81058	113633
10029	Q8INE6_DROME	Q8INE6	ATP synthase OS Drosophila melanogaster GN Oscp PE 2 SV 1	Regular	499.268	0	13461.8	19	3	9	38.89	63231	0	76187			189
10063	Q9VV75_DROME	Q9VV75	AT02348p OS Drosophila melanogaster GN CG4169 PE 2 SV 1	Regular	656.026	0	45415.5	64	12	32	42.05	351629	154502	281874
14665	C6TP87_DROME	C6TP87	Elongation factor 1 alpha OS Drosophila melanogaster GN Ef1alpha48D RA PE 2 SV 1	Regular	241.573	0	50307.1	53	10	34	31.75	297132	0	215987			747 11346
18423	A8JNU6_DROME	A8JNU6	Neural conserved at 73EF isoform I OS Drosophila melanogaster GN Nc73EF PE 4 SV 1	Regular	227.277	0	122896	73	21	80	25.7	481334	0	393895			5602 10641 13514 19284
25556	Q29QY4_DROME	Q29QY4	IP15846p OS Drosophila melanogaster PE 2 SV 1	Regular	1213.39	0	23312	47	7	21	41.15	209088	170196	218563			76 14945
26616	C7LAA3_DROME	C7LAA3	LP06392p Fragment OS Drosophila melanogaster GN Rfabg RA PE 2 SV 1	Regular	113.224	3.33	119244	57	18	74	10.93	505299	135472	301793
31480	Q7KTK9_DROME	Q7KTK9	CG5261 isoform A OS Drosophila melanogaster GN CG5261 PE 2 SV 1	Regular	241.406	0	44117.9	23	6	32	11.64	110267	0	111965			3244 22237

## Sheet: Fraction 11 HTorADE
protein.key	protein.Entry	protein.Accession	protein.Description	protein.dataBaseType	protein.score	protein.falsePositiveRate	protein.avgMass	protein.MatchedProducts	protein.matchedPeptides	protein.digestPeps	protein.seqCover(%)	protein.MatchedPeptideIntenSum	protein.top3MatchedPeptideIntenSum	protein.MatchedProductIntenSum	protein.fmolOnColumn	protein.ngramOnColumn	protein.Key_ForHomologs
56	ACT1_DROME	P10987	Actin 5C OS Drosophila melanogaster GN Act5C PE 1 SV 4	Regular	1524.05	0	41822	133	22	34	55.32	1720008	181497	2133639			57 58 59 60 61 63 18967 25701 28979 32441
57	ACT2_DROME	P02572	Actin 42A OS Drosophila melanogaster GN Act42A PE 1 SV 3	Regular	2465.58	0	41824	118	16	34	35.64	2060019	973873	2237814			56 58 59 60 61 63 18967 25701 28979 32441
58	ACT3_DROME	P53501	Actin 57B OS Drosophila melanogaster GN Act57B PE 3 SV 1	Regular	1564.1	0	41835	129	20	35	39.89	1654333	72447	2050079			56 57 59 60 61 63 18967 25701 28979 32441
59	ACT4_DROME	P02574	Actin larval muscle OS Drosophila melanogaster GN Act79B PE 2 SV 2	Regular	2456.3	0	41786.9	99	11	34	28.19	1827702	0	2009820			56 57 58 60 61 63 18967 25701 28979 32441
60	ACT5_DROME	P10981	Actin 87E OS Drosophila melanogaster GN Act87E PE 1 SV 1	Regular	1555.72	0	41802	131	20	34	39.89	1706612	0	2008447			56 57 58 59 61 63 18967 25701 28979 32441
61	ACT6_DROME	P83967	Actin indirect flight muscle OS Drosophila melanogaster GN Act88F PE 1 SV 1	Regular	1682.88	0	41699.8	99	14	34	35.64	1704160	68380	1917845			56 57 58 59 60 63 18967 25701 28979 32441
63	ACTY_DROME	P45891	Actin like protein 53D OS Drosophila melanogaster GN Arp53D PE 2 SV 2	Regular	157.069	0	42030.4	23	7	34	17.55	306441	0	218792			56 57 58 59 60 61 18967 25701 28979 32441
76	ADH_DROME	P00334	Alcohol dehydrogenase OS Drosophila melanogaster GN Adh PE 1 SV 2	Regular	2109.41	0	27761.2	72	10	18	51.95	629653	442926	699746			14945 25556
80	ADT_DROME	Q26365	ADP ATP carrier protein OS Drosophila melanogaster GN sesB PE 2 SV 4	Regular	934.564	0	34214.7	67	15	34	33.01	845280	474887	683045			8406 15084
92	ALF_DROME	P07764	Fructose bisphosphate aldolase OS Drosophila melanogaster GN Ald PE 1 SV 5	Regular	290.036	0	39047.5	56	12	33	42.38	618490	299582	538377			15782 20298
169	AT5F1_DROME	Q94516	ATP synthase subunit b mitochondrial OS Drosophila melanogaster GN ATPsyn b PE 1 SV 2	Regular	498.245	0	27357.7	55	15	28	37.86	332520	133330	232540
171	ATC1_DROME	P22700	Calcium transporting ATPase sarcoplasmic endoplasmic reticulum type OS Drosophila melanogaster GN Ca	Regular	187.741	0	111701	64	15	62	16.86	359379	150842	283311
177	ATNA_DROME	P13607	Sodium potassium transporting ATPase subunit alpha OS Drosophila melanogaster GN Atpalpha PE 1 SV 3	Regular	761.802	0	115605	221	38	70	36.02	2029913	511774	1956835			21556 24368 26616
179	ATP5H_DROME	Q24251	ATP synthase subunit d mitochondrial OS Drosophila melanogaster GN ATPsyn d PE 1 SV 2	Regular	496.993	0	20200.7	24	5	15	34.27	280660	265130	179908
183	ATPA_DROME	P35381	ATP synthase subunit alpha mitochondrial OS Drosophila melanogaster GN blw PE 1 SV 2	Regular	467.19	0	59421.7	91	20	52	29.17	844361	337310	600546
186	ATPB_DROME	Q05825	ATP synthase subunit beta mitochondrial OS Drosophila melanogaster GN ATPsyn beta PE 1 SV 3	Regular	3573.98	0	54108.1	271	36	31	66.34	3074379	762047	2944361			5536 5561 7629 12698 25526
187	ATPG_DROME	O01666	ATP synthase subunit gamma mitochondrial OS Drosophila melanogaster GN ATPsyn gamma PE 2 SV 2	Regular	159.566	0	32871.3	31	7	20	25.25	360685	303447	190908
189	ATPO_DROME	Q24439	ATP synthase subunit O mitochondrial OS Drosophila melanogaster GN Oscp PE 2 SV 2	Regular	1522.35	0	22422.2	48	7	18	34.45	396167	286693	325840			10029
395	CHAO_DROME	P12024	Chaoptin OS Drosophila melanogaster GN chp PE 1 SV 2	Regular	77.4238	3.64	151983	26	10	85	9.96	125347	66025	76150			13208
412	CISY_DROME	Q9W401	Probable citrate synthase mitochondrial OS Drosophila melanogaster GN kdn PE 2 SV 1	Regular	3147.73	0	51574.5	162	20	33	46.55	1901410	864560	2239168			31240 32033
641	DHE3_DROME	P54385	Glutamate dehydrogenase mitochondrial OS Drosophila melanogaster GN Gdh PE 1 SV 2	Regular	432.84	0	62536.6	63	15	46	38.43	362049	240548	285235			16706 21924
644	DHSA_DROME	Q94523	Succinate dehydrogenase ubiquinone flavoprotein subunit mitochondrial OS Drosophila melanogaster	Regular	242.958	0	72343.1	52	11	52	19.82	242586	140521	241406			15978
747	EF1A1_DROME	P08736	Elongation factor 1 alpha 1 OS Drosophila melanogaster GN Ef1alpha48D PE 1 SV 2	Regular	1418.27	0	50307.1	101	12	34	20.3	1525456	0	1610797			748 9479 11346 14665
748	EF1A2_DROME	P05303	Elongation factor 1 alpha 2 OS Drosophila melanogaster GN Ef1alpha100E PE 1 SV 2	Regular	144.081	0	50662.6	23	6	33	18.83	142004	0	142977			747 9479 11346 14665
944	G3P1_DROME	P07486	Glyceraldehyde 3 phosphate dehydrogenase 1 OS Drosophila melanogaster GN Gapdh1 PE 2 SV 2	Regular	553.583	0	35350.5	40	8	19	30.12	489188	352217	346742			945
945	G3P2_DROME	P07487	Glyceraldehyde 3 phosphate dehydrogenase 2 OS Drosophila melanogaster GN Gapdh2 PE 1 SV 2	Regular	351.683	0	35369.5	37	7	20	21.08	518704	141781	337767			944
1210	HSP7C_DROME	P29844	Heat shock 70 kDa protein cognate 3 OS Drosophila melanogaster GN Hsc70 3 PE 2 SV 2	Regular	215.263	0	72261	58	12	58	25.3	468034	325550	330295			1208 1211 3095 12411 29558
1211	HSP7D_DROME	P11147	Heat shock 70 kDa protein cognate 4 OS Drosophila melanogaster GN Hsc70 4 PE 1 SV 3	Regular	401.401	0	71131.5	117	26	50	35.33	883940	369299	693628			1210 12411
1234	IDH3A_DROME	Q9VWH4	Probable isocitrate dehydrogenase NAD subunit alpha mitochondrial OS Drosophila melanogaster GN l	Regular	277.903	0	40844.2	72	11	30	27.06	436451	280084	285951
1322	KARG_DROME	P48610	Arginine kinase OS Drosophila melanogaster GN Argk PE 1 SV 2	Regular	360.714	0	39866.3	74	13	30	24.72	361536	223811	326464			21521 23762
1364	KPYK_DROME	O62619	Pyruvate kinase OS Drosophila melanogaster GN PyK PE 1 SV 2	Regular	380.912	0	57440.5	71	15	43	35.83	573092	289538	348967
1442	LSP2_DROME	Q24388	Larval serum protein 2 OS Drosophila melanogaster GN Lsp2 PE 1 SV 2	Regular	737.953	0	83348.7	144	23	43	36.52	1499247	656067	1020440
1674	NDUS1_DROME	Q94511	NADH ubiquinone oxidoreductase 75 kDa subunit mitochondrial OS Drosophila melanogaster GN ND75 PE 2	Regular	182.175	0	78630.6	61	16	58	29.41	322704	104908	180327			3078 26899 26976
1705	NINAC_DROME	P10676	Neither inactivation nor afterpotential protein C OS Drosophila melanogaster GN ninaC PE 1 SV 2	Regular	232.728	0	174300	139	30	124	24.18	643923	209021	469482
2123	PUR6_DROME	Q9I7S8	Multifunctional protein ADE2 OS Drosophila melanogaster GN ade5 PE 1 SV 2	Regular	254.454	0	47281.6	50	14	36	30.3	355108	196070	331314
2128	PYG_DROME	Q9XTL9	Glycogen phosphorylase OS Drosophila melanogaster GN GlyP PE 2 SV 2	Regular	196.834	0	96996.9	96	24	76	31.4	728806	252974	531905			21496
2236	RLA0_DROME	P19889	60S acidic ribosomal protein P0 OS Drosophila melanogaster GN RpLP0 PE 1 SV 1	Regular	170.645	0	34202.5	27	9	23	27.13	131976	88570	87557
2328	RS7_DROME	Q9VA91	40S ribosomal protein S7 OS Drosophila melanogaster GN RpS7 PE 2 SV 1	Regular	268.717	0	22170	25	6	21	36.08	60281	39985	47536			5565
2633	TBA1_DROME	P06603	Tubulin alpha 1 chain OS Drosophila melanogaster GN alphaTub84B PE 2 SV 1	Regular	406.749	0	49908.6	45	8	34	23.56	373068	249463	335533			2634 2635 16332
2634	TBA2_DROME	P06604	Tubulin alpha 2 chain OS Drosophila melanogaster GN alphaTub85E PE 1 SV 1	Regular	575.165	0	49966.8	39	6	34	18.04	232550	203427	210241			2633 2635 16332
2635	TBA3_DROME	P06605	Tubulin alpha 3 chain OS Drosophila melanogaster GN alphaTub84D PE 1 SV 1	Regular	407.781	0	49890.6	46	8	34	23.56	375259	0	333219			2633 2634 16332
2725	TNNI_DROME	P36188	Troponin I OS Drosophila melanogaster GN wupA PE 1 SV 3	Regular	140.89	0	30081.6	16	3	26	23.42	34256	67395	43974
2877	UBIQ_DROME	P68198	Ubiquitin OS Drosophila melanogaster GN RpL40 PE 1 SV 1	Regular	174.468	0	8564.86	10	3	6	11.84	53427	0	48778			5159 7495 15448 17803 19070 20501 20982 21783 27137
2919	VATA1_DROME	P48602	V type proton ATPase catalytic subunit A isoform 1 OS Drosophila melanogaster GN Vha68 1 PE 2 SV 2	Regular	69.715	1.09	68376	52	10	52	25.08	179309	98515	160361
2920	VATA2_DROME	Q27331	V type proton ATPase catalytic subunit A isoform 2 OS Drosophila melanogaster GN Vha68 2 PE 1 SV 2	Regular	65.6553	3.57	68302	42	11	52	20.36	224030	110082	133556			6556
2932	VDAC_DROME	Q94920	Voltage dependent anion selective channel OS Drosophila melanogaster GN porin PE 1 SV 3	Regular	1171.18	0	30550	114	23	23	71.99	1231713	532885	938186
2941	VIT1_DROME	P02843	Vitellogenin 1 OS Drosophila melanogaster GN Yp1 PE 1 SV 1	Regular	282.86	0	48711.8	64	11	26	28.02	1133886	486169	1001534			2942 25138 29045
2942	VIT2_DROME	P02844	Vitellogenin 2 OS Drosophila melanogaster GN Yp2 PE 1 SV 2	Regular	812.943	0	49660.4	80	12	29	28.96	958237	631355	612151			25138
2943	VIT3_DROME	P06607	Vitellogenin 3 OS Drosophila melanogaster GN Yp3 PE 1 SV 1	Regular	3368.15	0	46101.4	245	31	31	53.81	3042006	1135351	2540980			30705
2946	VND_DROME	P22808	Homeobox protein vnd OS Drosophila melanogaster GN vnd PE 1 SV 3	Regular	62.1442	3.17	76422.5	18	6	38	6.64	131629	133932	117908
3380	Q9VAC1_DROME	Q9VAC1	CG7920 isoform A OS Drosophila melanogaster GN CG7920 PE 2 SV 1	Regular	388.924	0	51854.6	108	20	38	43.19	1350473	637202	869216
3871	Q9VNW6_DROME	Q9VNW6	CG7470 OS Drosophila melanogaster GN CG7470 PE 2 SV 1	Regular	242.002	0	84092.4	64	14	66	17.27	580372	332218	492894
3944	Q9VFF0_DROME	Q9VFF0	CG3731 isoform A OS Drosophila melanogaster GN CG3731 PE 2 SV 2	Regular	252.916	0	51874.3	47	10	35	17.02	301462	214242	300543
4006	Q9VV42_DROME	Q9VV42	HL08057p OS Drosophila melanogaster GN Pdh PE 2 SV 1	Regular	315.088	0	30168.1	40	9	23	35.97	349042	0	269248			10677 11239 23861
4078	Q9VEB1_DROME	Q9VEB1	CG7998 OS Drosophila melanogaster GN CG7998 PE 2 SV 1	Regular	177.809	0	35318	36	7	28	20.54	920447	172577	262989
4811	Q7KN97_DROME	Q7KN97	CG1516 isoform A OS Drosophila melanogaster GN CG1516 PE 2 SV 1	Regular	309.219	0	130864	127	33	99	32.6	912763	231070	861126			9473 18092 32758
5159	Q9W418_DROME	Q9W418	GH17761p OS Drosophila melanogaster GN Ubi p5E PE 2 SV 3	Regular	174.468	0	60030.1	10	3	48	1.69	53427	0	48778			2877 7495 15448 17803 19070 20501 20982 21783 27137
5377	A8JRB8_DROME	A8JRB8	CG5028 isoform C OS Drosophila melanogaster GN CG5028 RC PE 2 SV 1	Regular	117.999	1.37	43201.3	21	9	25	20.15	225638	143816	149678			8793 15028 32408
5561	D3DMY7_DROME	D3DMY7	ATP synthase subunit beta OS Drosophila melanogaster GN ATPsyn beta RA PE 2 SV 1	Regular	6832.24	0	38047.6	355	38	23	80.74	4764650	0	5551473			186 5536 7629 12698 25526
5565	Q8IMI7_DROME	Q8IMI7	GM06992p OS Drosophila melanogaster GN RpS7 PE 2 SV 1	Regular	268.717	0	28346.5	25	6	24	28	60281	0	47536			2328
5580	Q7K5K3_DROME	Q7K5K3	CG11876 isoform A OS Drosophila melanogaster GN CG11876 PE 2 SV 1	Regular	268.457	0	39351.5	63	15	28	39.45	397945	176546	238680			24645
5819	Q9Y119_DROME	Q9Y119	BcDNA GH08860 OS Drosophila melanogaster GN Tps1 PE 2 SV 1	Regular	230.204	0	91135.2	72	15	66	24.1	558183	194469	302696
7382	A9J7N9_DROME	A9J7N9	Aldehyde dehydrogenase OS Drosophila melanogaster GN Aldh PE 2 SV 1	Regular	350.139	0	57053.2	48	10	30	36.73	336262	200592	153921			11193 22231
8002	Q9VGQ1_DROME	Q9VGQ1	CG5214 OS Drosophila melanogaster GN CG5214 PE 2 SV 1	Regular	339.002	0	49924.2	71	11	33	28.21	473739	273605	315360
8288	Q9VER8_DROME	Q9VER8	CG14906 isoform A OS Drosophila melanogaster GN CG14906 PE 2 SV 1	Regular	81.1335	1.23	42137.4	12	5	25	5.01	244199	70338	96078
8406	O62526_DROME	O62526	ADP ATP translocase OS Drosophila melanogaster GN Ant2 PE 2 SV 1	Regular	554.797	0	33744.4	20	2	31	6.84	329868	0	320530			80 15084
8611	Q9VRL0_DROME	Q9VRL0	CG4769 OS Drosophila melanogaster GN CG4769 PE 2 SV 1	Regular	354.076	0	33764.3	45	4	24	16.94	252001	249607	163624
9281	Q7K569_DROME	Q7K569	GH10595p OS Drosophila melanogaster GN Gpo 1 PE 2 SV 1	Regular	204.297	0	80422.5	65	12	64	16.99	345771	226096	285040
9505	Q8IPE8_DROME	Q8IPE8	CG4389 isoform B OS Drosophila melanogaster GN CG4389 PE 2 SV 1	Regular	71.2546	1.25	79638.4	32	14	58	16.13	118600	48551	70458			10713
10029	Q8INE6_DROME	Q8INE6	ATP synthase OS Drosophila melanogaster GN Oscp PE 2 SV 1	Regular	1193.98	0	13461.8	27	4	9	33.33	180711	0	171821			189
10063	Q9VV75_DROME	Q9VV75	AT02348p OS Drosophila melanogaster GN CG4169 PE 2 SV 1	Regular	1456.61	0	45415.5	142	26	32	59.55	1005907	405343	932876
10641	Q9VVC5_DROME	Q9VVC5	Neural conserved at 73EF isoform A OS Drosophila melanogaster GN Nc73EF PE 2 SV 2	Regular	600.631	0	112586	148	28	75	30.16	1345393	509004	1240634			5602 13514 18423 19284
10677	Q8IQN8_DROME	Q8IQN8	Photoreceptor dehydrogenase isoform B OS Drosophila melanogaster GN Pdh PE 2 SV 1	Regular	193.623	0	30040	32	10	22	22.02	190780	127391	145855			4006 11239 23861
10713	Q9V397_DROME	Q9V397	BcDNA GH12558 OS Drosophila melanogaster GN BcDNA GH12558 PE 2 SV 1	Regular	101.614	1.06	84074.7	42	11	61	16.99	131097	0	105122			9505
11671	A5XCL5_DROME	A5XCL5	UGP Fragment OS Drosophila melanogaster GN UGP PE 4 SV 1	Regular	515.815	0	57824.7	86	17	42	42.86	510544	0	330167			5964 8304
13184	B6IDT3_DROME	B6IDT3	GH17750p OS Drosophila melanogaster GN CG3523 RA PE 2 SV 1	Regular	265.015	0	202991	172	39	137	21.99	1362043	253561	963804			28496 30145
14085	Q6AWP8_DROME	Q6AWP8	RE70805p OS Drosophila melanogaster PE 1 SV 1	Regular	358.426	0	121436	98	22	94	24.73	360080	126739	347285			21567 24706 26964 31487
15084	D1Z385_DROME	D1Z385	SD21251p OS Drosophila melanogaster GN sesB RD PE 2 SV 1	Regular	1089.53	0	34214.7	79	16	34	35.26	826154	0	595408			80 8406
15448	Q7JYK1_DROME	Q7JYK1	RE10554p OS Drosophila melanogaster GN RpL40 PE 2 SV 1	Regular	174.468	0	14729.4	14	4	9	14.06	73460	90429	58773			2877 5159 7495 17803 19070 20501 20982 21783 27137
15978	C7LA77_DROME	C7LA77	RE33070p OS Drosophila melanogaster GN Scs fp RA PE 2 SV 1	Regular	242.958	0	72343.1	52	11	52	19.82	242586	0	241406			644
16332	A4V2J2_DROME	A4V2J2	Alpha Tubulin at 84D isoform B OS Drosophila melanogaster GN alphaTub84D PE 3 SV 1	Regular	407.781	0	49890.6	46	8	34	23.56	375259	0	333219			2633 2634 2635
17580	Q0KHW6_DROME	Q0KHW6	Shaggy isoform L OS Drosophila melanogaster GN sgg PE 4 SV 1	Regular	77.6457	3.33	60324.6	14	4	35	3.41	25298	0	20688			27004
18092	Q6NKL9_DROME	Q6NKL9	RH57795p Fragment OS Drosophila melanogaster PE 2 SV 1	Regular	191.689	0	64718.4	54	15	52	29.2	343220	0	280646			4811 9473 32758
19070	Q24575_DROME	Q24575	D melanogaster ubiquitin Fragment OS Drosophila melanogaster GN Ubi p63E PE 2 SV 1	Regular	174.468	0	8323.56	10	3	4	11.84	53427	0	48778			2877 5159 7495 15448 17803 20501 20982 21783 27137
19179	O97355_DROME	O97355	Transferrin OS Drosophila melanogaster GN Tsf1 PE 1 SV 1	Regular	172.166	0	71810.7	45	11	56	16.07	202892	134520	194720			27834 32747
20982	A4V1F9_DROME	A4V1F9	Ubiquitin 63E isoform C OS Drosophila melanogaster GN Ubi p63E PE 4 SV 1	Regular	467.521	0	85798.8	18	4	69	4.98	65628	0	64690			2877 5159 7495 15448 17803 19070 20501 21783 27137
21496	A4UZZ4_DROME	A4UZZ4	Phosphorylase OS Drosophila melanogaster GN GlyP PE 3 SV 1	Regular	196.834	0	96996.9	96	24	76	31.4	728806	0	531905			2128
21556	B5RIT8_DROME	B5RIT8	FI05285p OS Drosophila melanogaster GN Atpalpha RD PE 2 SV 1	Regular	747.225	0	91981.2	214	37	58	42.79	2000073	0	1936558			177 24368 26616
21567	B7YZH5_DROME	B7YZH5	ATP citrate lyase isoform C OS Drosophila melanogaster GN ATPCL PE 4 SV 1	Regular	360.318	0	120177	79	21	92	24.59	314589	0	179407			14085 24706 26964 31487
22231	Q4QPQ0_DROME	Q4QPQ0	GH22814p Fragment OS Drosophila melanogaster PE 2 SV 1	Regular	597.368	0	61924.9	61	13	34	27.89	395747	0	207124			7382 11193 11907 11908 11910 11911 11913 14456 15815 15816 17124 23774 25067
23762	A8JNP2_DROME	A8JNP2	Arginine kinase isoform E OS Drosophila melanogaster GN Argk PE 4 SV 1	Regular	392.501	0	42196	69	14	32	29.6	428609	247718	331559			1322 21521
24645	Q8IGJ4_DROME	Q8IGJ4	RH05604p OS Drosophila melanogaster GN CG11876 PE 2 SV 1	Regular	215.017	0	39323.4	37	7	28	30.68	241482	0	169855			5580
26616	C7LAA3_DROME	C7LAA3	LP06392p Fragment OS Drosophila melanogaster GN Rfabg RA PE 2 SV 1	Regular	336.053	0	119244	99	22	74	24.07	1052256	435537	688093
27137	Q8MSM5_DROME	Q8MSM5	AT20865p OS Drosophila melanogaster GN RpS27A PE 2 SV 1	Regular	467.521	0	119986	18	4	97	3.56	65628	0	64690			2877 5159 7495 15448 17803 19070 20501 20982 21783
27834	A9UNH0_DROME	A9UNH0	LP08340p Fragment OS Drosophila melanogaster PE 2 SV 1	Regular	226.423	0	71939.8	40	12	58	21.34	161235	0	95522			19179 32747
28496	Q8MR70_DROME	Q8MR70	GH02912p Fragment OS Drosophila melanogaster GN v 2 k05816 PE 2 SV 1	Regular	301.403	0	169229	50	14	114	13.21	225016	86151.2	257522			13184 30145
28960	Q6IGM3_DROME	Q6IGM3	HDC05896 OS Drosophila melanogaster GN HDC05896 PE 4 SV 1	Regular	66.6998	3.31	26838.3	8	2	18	4.68	395552	1168014	327921
28979	Q3ZAJ5_DROME	Q3ZAJ5	AT26678p Fragment OS Drosophila melanogaster GN Arp53D PE 2 SV 1	Regular	179.809	0	41162.5	30	5	33	4.89	511653	0	453747			56 57 58 59 60 61 63 18967 25701 32441
29558	Q8IH88_DROME	Q8IH88	AT28834p Fragment OS Drosophila melanogaster GN Hsc70 1 PE 2 SV 1	Regular	186.045	0	75186.7	29	6	49	18.97	160944	0	122854			1208 1210 1211 3095 12411
30145	Q7KML1_DROME	Q7KML1	BcDNA GH07626 OS Drosophila melanogaster GN BcDNA GH07626 PE 1 SV 1	Regular	353.025	0	97968.9	95	15	64	27.39	439314	187491	318558			13184 28496
30705	D3DMQ1_DROME	D3DMQ1	FI02182p Fragment OS Drosophila melanogaster GN Yp3 RA PE 2 SV 1	Regular	4194.4	0	48368	279	32	32	48.52	3316992	0	3250679			2943
31480	Q7KTK9_DROME	Q7KTK9	CG5261 isoform A OS Drosophila melanogaster GN CG5261 PE 2 SV 1	Regular	565.457	0	44117.9	35	9	32	13.06	286676	0	262125			3244 22237
32758	Q86NV1_DROME	Q86NV1	GH03002p Fragment OS Drosophila melanogaster GN BcDNA GH06348 PE 2 SV 1	Regular	187.944	0	81604	51	12	65	16.17	378917	0	339822			4811 9473 18092

## Sheet: Fraction 11 HTorAWT
protein.key	protein.Entry	protein.Accession	protein.Description	protein.dataBaseType	protein.score	protein.falsePositiveRate	protein.avgMass	protein.MatchedProducts	protein.matchedPeptides	protein.digestPeps	protein.seqCover(%)	protein.MatchedPeptideIntenSum	protein.top3MatchedPeptideIntenSum	protein.MatchedProductIntenSum	protein.fmolOnColumn	protein.ngramOnColumn	protein.Key_ForHomologs
32758	Q86NV1_DROME	Q86NV1	GH03002p Fragment OS Drosophila melanogaster GN BcDNA GH06348 PE 2 SV 1	Regular	117.857	1.67	81604	45	12	65	14.13	140753	0	98166			4811 9473 18092
32033	C6TP50_DROME	C6TP50	Citrate synthase Fragment OS Drosophila melanogaster GN kdn RA PE 2 SV 1	Regular	1399.31	0	55948.6	130	20	36	33.67	1157386	0	1406375			412 31240
31480	Q7KTK9_DROME	Q7KTK9	CG5261 isoform A OS Drosophila melanogaster GN CG5261 PE 2 SV 1	Regular	422.214	0	44117.9	41	12	32	22.57	451076	99206.1	268717			3244 22237
30145	Q7KML1_DROME	Q7KML1	BcDNA GH07626 OS Drosophila melanogaster GN BcDNA GH07626 PE 1 SV 1	Regular	325.594	0	97968.9	78	12	64	24.16	282298	99280.6	190957			13184 28496
28496	Q8MR70_DROME	Q8MR70	GH02912p Fragment OS Drosophila melanogaster GN v 2 k05816 PE 2 SV 1	Regular	263.524	0	169229	48	13	114	13.02	159098	38119	98085			30145
27137	Q8MSM5_DROME	Q8MSM5	AT20865p OS Drosophila melanogaster GN RpS27A PE 2 SV 1	Regular	117.189	1.69	119986	5	1	97	1.5	18683	0	20624			5159 17803 20982
26964	A1ZA78_DROME	A1ZA78	ATP citrate lyase isoform A OS Drosophila melanogaster GN ATPCL PE 1 SV 1	Regular	221.707	0	118591	65	17	91	17.96	178558	65491	117375			14085 21567 24706 31487
26616	C7LAA3_DROME	C7LAA3	LP06392p Fragment OS Drosophila melanogaster GN Rfabg RA PE 2 SV 1	Regular	171.026	0	119244	79	17	74	18.98	548852	199774	361876
25556	Q29QY4_DROME	Q29QY4	IP15846p OS Drosophila melanogaster PE 2 SV 1	Regular	491.701	0	23312	33	6	21	32.06	236568	226394	221768			76 14945
22231	Q4QPQ0_DROME	Q4QPQ0	GH22814p Fragment OS Drosophila melanogaster PE 2 SV 1	Regular	239.026	0	61924.9	30	8	34	25.58	100521	0	61781			7382 11193 11908 11911 14456 15816 17124
20982	A4V1F9_DROME	A4V1F9	Ubiquitin 63E isoform C OS Drosophila melanogaster GN Ubi p63E PE 4 SV 1	Regular	117.189	1.75	85798.8	5	1	69	2.1	18683	0	20624			5159 17803 27137
18092	Q6NKL9_DROME	Q6NKL9	RH57795p Fragment OS Drosophila melanogaster PE 2 SV 1	Regular	112.247	1.61	64718.4	38	9	52	15.96	130463	0	89310			4811 9473 32758
16706	Q8IMY0_DROME	Q8IMY0	Glutamate dehydrogenase isoform E OS Drosophila melanogaster GN Gdh PE 2 SV 2	Regular	94.3701	2.94	36761.7	33	8	23	25.53	73819	0	99972			641 21924
15978	C7LA77_DROME	C7LA77	RE33070p OS Drosophila melanogaster GN Scs fp RA PE 2 SV 1	Regular	131.993	0	72343.1	26	5	52	15.13	100961	0	102686			644
14085	Q6AWP8_DROME	Q6AWP8	RE70805p OS Drosophila melanogaster PE 1 SV 1	Regular	190.131	0	121436	52	14	94	14.03	163698	55677	80397			21567 24706 26964 31487
13184	B6IDT3_DROME	B6IDT3	GH17750p OS Drosophila melanogaster GN CG3523 RA PE 2 SV 1	Regular	119.014	1.54	202991	132	39	137	23.29	586530	141804	421669			28496 30145
12698	Q8IM98_DROME	Q8IM98	ATP synthase beta isoform B OS Drosophila melanogaster GN ATPsyn beta PE 2 SV 1	Regular	734.093	0	13374.6	41	6	8	36.22	469091	0	388884			186 5536 5561 7629 25526
11193	Q9VLC5_DROME	Q9VLC5	Aldehyde dehydrogenase OS Drosophila melanogaster GN Aldh PE 2 SV 1	Regular	95.412	2.82	57019.2	27	6	30	14.62	103086	73439	57987			22231
10713	Q9V397_DROME	Q9V397	BcDNA GH12558 OS Drosophila melanogaster GN BcDNA GH12558 PE 2 SV 1	Regular	89.4794	2.04	84074.7	40	14	61	17.62	141531	68656	96588			9505
10641	Q9VVC5_DROME	Q9VVC5	Neural conserved at 73EF isoform A OS Drosophila melanogaster GN Nc73EF PE 2 SV 2	Regular	411.953	0	112586	118	20	75	20.93	700475	0	644341			5602 13514 18423 19284
10063	Q9VV75_DROME	Q9VV75	AT02348p OS Drosophila melanogaster GN CG4169 PE 2 SV 1	Regular	1111.76	0	45415.5	79	17	32	50	517728	268863	459617
10029	Q8INE6_DROME	Q8INE6	ATP synthase OS Drosophila melanogaster GN Oscp PE 2 SV 1	Regular	1936.72	0	13461.8	35	8	9	54.76	196869	0	183800			189
9505	Q8IPE8_DROME	Q8IPE8	CG4389 isoform B OS Drosophila melanogaster GN CG4389 PE 2 SV 1	Regular	86.2136	2.06	79638.4	38	13	58	16.4	141403	0	98022			10713
9281	Q7K569_DROME	Q7K569	GH10595p OS Drosophila melanogaster GN Gpo 1 PE 2 SV 1	Regular	132.337	1.85	80422.5	55	10	64	11.74	232584	103885	222900
8406	O62526_DROME	O62526	ADP ATP translocase OS Drosophila melanogaster GN Ant2 PE 2 SV 1	Regular	362.459	0	33744.4	23	5	31	15.64	309978	302300	299312			80 15084
8002	Q9VGQ1_DROME	Q9VGQ1	CG5214 OS Drosophila melanogaster GN CG5214 PE 2 SV 1	Regular	637.782	0	49924.2	87	17	33	30.77	332381	198484	335891
7629	Q8T4C4_DROME	Q8T4C4	ATP synthase subunit beta OS Drosophila melanogaster GN CG5389 PE 2 SV 1	Regular	345.824	0	67710.2	29	7	47	12.7	550964	0	272210			186 5536 5561 25526
5561	D3DMY7_DROME	D3DMY7	ATP synthase subunit beta OS Drosophila melanogaster GN ATPsyn beta RA PE 2 SV 1	Regular	2946.47	0	38047.6	242	26	23	64.87	2023247	0	2104200			186 5536 7629 12698 25526
5159	Q9W418_DROME	Q9W418	GH17761p OS Drosophila melanogaster GN Ubi p5E PE 2 SV 3	Regular	387.564	0	60030.1	24	4	48	7.3	60062	0	59972			2877 7495 15448 17803 19070 20501 20982 21783 27137
4811	Q7KN97_DROME	Q7KN97	CG1516 isoform A OS Drosophila melanogaster GN CG1516 PE 2 SV 1	Regular	167.246	0	130864	93	26	99	21.51	391592	129676	239769			9473 18092 32758
4285	Q9VT32_DROME	Q9VT32	Ribose phosphate pyrophosphokinase OS Drosophila melanogaster GN CG6767 PE 2 SV 2	Regular	90.9047	3.17	38279.4	33	11	25	26.86	262270	76519.5	148054			13393 25493
3380	Q9VAC1_DROME	Q9VAC1	CG7920 isoform A OS Drosophila melanogaster GN CG7920 PE 2 SV 1	Regular	326.834	0	51854.6	78	15	38	33.54	603071	292623	317842
3244	Q9VM14_DROME	Q9VM14	AT21758p OS Drosophila melanogaster GN CG5261 PE 2 SV 1	Regular	729.931	0	54251.6	56	14	41	25	539563	306986	377152			11756 15854 18469 18471 22237 22415 26482 26483 26484 31480 33247
2943	VIT3_DROME	P06607	Vitellogenin 3 OS Drosophila melanogaster GN Yp3 PE 1 SV 1	Regular	3045.35	0	46101.4	214	24	31	52.86	2540061	1224924	2210246			30705
2942	VIT2_DROME	P02844	Vitellogenin 2 OS Drosophila melanogaster GN Yp2 PE 1 SV 2	Regular	583.317	0	49660.4	79	13	29	36.65	1258706	872157	1048234			2941 25138 29045
2941	VIT1_DROME	P02843	Vitellogenin 1 OS Drosophila melanogaster GN Yp1 PE 1 SV 1	Regular	350.012	0	48711.8	72	14	26	30.52	1010422	464768	1100896			2942 25138 29045
2932	VDAC_DROME	Q94920	Voltage dependent anion selective channel OS Drosophila melanogaster GN porin PE 1 SV 3	Regular	370.877	0	30550	61	14	23	45.39	615947	374338	409200
2635	TBA3_DROME	P06605	Tubulin alpha 3 chain OS Drosophila melanogaster GN alphaTub84D PE 1 SV 1	Regular	300.454	0	49890.6	32	6	34	21.78	171706	0	148543			2633 2634 16332
2634	TBA2_DROME	P06604	Tubulin alpha 2 chain OS Drosophila melanogaster GN alphaTub85E PE 1 SV 1	Regular	227.695	0	49966.8	34	7	34	21.83	146997	101670	126361			2633 2635 16332
2633	TBA1_DROME	P06603	Tubulin alpha 1 chain OS Drosophila melanogaster GN alphaTub84B PE 2 SV 1	Regular	300.454	0	49908.6	32	6	34	21.78	171706	122866	148543			2634 2635 16332
2324	RS4_DROME	P41042	40S ribosomal protein S4 OS Drosophila melanogaster GN RpS4 PE 2 SV 2	Regular	70.7708	2.63	29134.3	9	3	18	3.83	26504	60747	18695
1705	NINAC_DROME	P10676	Neither inactivation nor afterpotential protein C OS Drosophila melanogaster GN ninaC PE 1 SV 2	Regular	92.5276	1.69	174300	88	19	124	14.39	299331	101450	197492
1442	LSP2_DROME	Q24388	Larval serum protein 2 OS Drosophila melanogaster GN Lsp2 PE 1 SV 2	Regular	487.423	0	83348.7	165	26	43	30.39	1270075	491993	1054712
1364	KPYK_DROME	O62619	Pyruvate kinase OS Drosophila melanogaster GN PyK PE 1 SV 2	Regular	254.761	0	57440.5	67	15	43	29.27	244595	138580	194322
1211	HSP7D_DROME	P11147	Heat shock 70 kDa protein cognate 4 OS Drosophila melanogaster GN Hsc70 4 PE 1 SV 3	Regular	370.684	0	71131.5	57	13	50	25.04	395288	219294	304790			1210 12411
1210	HSP7C_DROME	P29844	Heat shock 70 kDa protein cognate 3 OS Drosophila melanogaster GN Hsc70 3 PE 2 SV 2	Regular	102.781	2.86	72261	67	15	58	20.12	361305	201198	288148			1211 12411
748	EF1A2_DROME	P05303	Elongation factor 1 alpha 2 OS Drosophila melanogaster GN Ef1alpha100E PE 1 SV 2	Regular	84.7591	1.45	50662.6	22	6	33	14.5	132758	5564	79527			747 9479 11346 14665
747	EF1A1_DROME	P08736	Elongation factor 1 alpha 1 OS Drosophila melanogaster GN Ef1alpha48D PE 1 SV 2	Regular	131.715	0	50307.1	25	5	34	16.85	110153	0	89571			748 9479 11346 14665
644	DHSA_DROME	Q94523	Succinate dehydrogenase ubiquinone flavoprotein subunit mitochondrial OS Drosophila melanogaster	Regular	131.993	0	72343.1	26	5	52	15.13	100961	88862	102686			15978
641	DHE3_DROME	P54385	Glutamate dehydrogenase mitochondrial OS Drosophila melanogaster GN Gdh PE 1 SV 2	Regular	158.425	0	62536.6	55	15	46	26.16	300666	106843	190133			16706 21924
412	CISY_DROME	Q9W401	Probable citrate synthase mitochondrial OS Drosophila melanogaster GN kdn PE 2 SV 1	Regular	1399.31	0	51574.5	130	20	33	36.42	1157386	456026	1406375			31240 32033
189	ATPO_DROME	Q24439	ATP synthase subunit O mitochondrial OS Drosophila melanogaster GN Oscp PE 2 SV 2	Regular	2031.83	0	22422.2	46	11	18	53.59	291127	179682	240121			10029
186	ATPB_DROME	Q05825	ATP synthase subunit beta mitochondrial OS Drosophila melanogaster GN ATPsyn beta PE 1 SV 3	Regular	5274.2	0	54108.1	326	39	31	63.37	2848645	797119	2773722			5536 5561 7629 12698 25526
183	ATPA_DROME	P35381	ATP synthase subunit alpha mitochondrial OS Drosophila melanogaster GN blw PE 1 SV 2	Regular	2873.71	0	59421.7	259	35	52	38.77	2420610	772126	2855338
177	ATNA_DROME	P13607	Sodium potassium transporting ATPase subunit alpha OS Drosophila melanogaster GN Atpalpha PE 1 SV 3	Regular	218.483	0	115605	98	23	70	25.26	604617	0	432356			21556 24368
92	ALF_DROME	P07764	Fructose bisphosphate aldolase OS Drosophila melanogaster GN Ald PE 1 SV 5	Regular	246.647	0	39047.5	28	7	33	32.96	136648	0	103070			15782 20298
80	ADT_DROME	Q26365	ADP ATP carrier protein OS Drosophila melanogaster GN sesB PE 2 SV 4	Regular	494.014	0	34214.7	47	9	34	39.1	539108	357616	393173			8406 15084
76	ADH_DROME	P00334	Alcohol dehydrogenase OS Drosophila melanogaster GN Adh PE 1 SV 2	Regular	942.405	0	27761.2	46	9	18	40.23	357311	249621	363110			14945 25556
61	ACT6_DROME	P83967	Actin indirect flight muscle OS Drosophila melanogaster GN Act88F PE 1 SV 1	Regular	705.015	0	41699.8	77	11	34	28.72	782823	95187	814275			56 57 58 59 60 18967 25701 32441
60	ACT5_DROME	P10981	Actin 87E OS Drosophila melanogaster GN Act87E PE 1 SV 1	Regular	1327.26	0	41802	92	14	34	47.07	1003035	623639	1023533			56 57 58 59 61 18967 25701 32441
59	ACT4_DROME	P02574	Actin larval muscle OS Drosophila melanogaster GN Act79B PE 2 SV 2	Regular	1379.75	0	41786.9	94	14	34	41.76	1010930	611204	980966			56 57 58 60 61 18967 25701 32441
58	ACT3_DROME	P53501	Actin 57B OS Drosophila melanogaster GN Act57B PE 3 SV 1	Regular	1169.3	0	41835	64	9	35	32.98	865763	0	923400			56 57 59 60 61 18967 25701 32441
57	ACT2_DROME	P02572	Actin 42A OS Drosophila melanogaster GN Act42A PE 1 SV 3	Regular	1259.31	0	41824	65	8	34	26.06	856677	0	838128			56 58 59 60 61 18967 25701 32441
56	ACT1_DROME	P10987	Actin 5C OS Drosophila melanogaster GN Act5C PE 1 SV 4	Regular	1185.06	0	41822	68	10	34	37.23	886335	4385	930493			57 58 59 60 61 18967 25701 32441

## Sheet: Fraction 12 HTorADE
protein.key	protein.Entry	protein.Accession	protein.Description	protein.dataBaseType	protein.score	protein.falsePositiveRate	protein.avgMass	protein.MatchedProducts	protein.matchedPeptides	protein.digestPeps	protein.seqCover(%)	protein.MatchedPeptideIntenSum	protein.top3MatchedPeptideIntenSum	protein.MatchedProductIntenSum	protein.fmolOnColumn	protein.ngramOnColumn	protein.Key_ForHomologs
3	1433Z_DROME	P29310	14 3 3 protein zeta OS Drosophila melanogaster GN 14 3 3zeta PE 1 SV 1	Regular	694.258	0	28227.6	36	8	24	45.56	211472	176568	177643			32057
5	2AAA_DROME	P36179	Serine threonine protein phosphatase PP2A 65 kDa regulatory subunit OS Drosophila melanogaster GN Pp	Regular	151.47	0.87	65424.1	22	4	38	10.66	27914	33993	36759
40	ACADM_DROME	Q9VSA3	Probable medium chain specific acyl CoA dehydrogenase mitochondrial OS Drosophila melanogaster GN C	Regular	1004.57	0	45871.6	75	17	32	36.52	598620	304298	476408
54	ACSA_DROME	Q9VP61	Acetyl coenzyme A synthetase OS Drosophila melanogaster GN AcCoAS PE 2 SV 1	Regular	76.9526	2.08	75959.8	30	7	44	8.81	167045	145103	115316			23617
56	ACT1_DROME	P10987	Actin 5C OS Drosophila melanogaster GN Act5C PE 1 SV 4	Regular	3731.08	0	41822	186	24	34	48.14	3060731	744146	3723536			57 58 59 60 61 63 18967 25701 28979 32441
57	ACT2_DROME	P02572	Actin 42A OS Drosophila melanogaster GN Act42A PE 1 SV 3	Regular	186.907	0	41824	36	11	34	25	333464	0	148690			56 58 59 60 18967 25701
58	ACT3_DROME	P53501	Actin 57B OS Drosophila melanogaster GN Act57B PE 3 SV 1	Regular	3621.18	0	41835	150	21	35	48.94	2805302	124462	3444781			56 57 59 60 61 63 18967 25701 28979 32441
59	ACT4_DROME	P02574	Actin larval muscle OS Drosophila melanogaster GN Act79B PE 2 SV 2	Regular	206.231	0	41786.9	31	10	34	23.14	228167	0	137504			56 57 58 60 18967 25701
60	ACT5_DROME	P10981	Actin 87E OS Drosophila melanogaster GN Act87E PE 1 SV 1	Regular	3689.93	0	41802	157	21	34	52.39	2781120	20439	3371463			56 57 58 59 61 63 18967 25701 28979 32441
61	ACT6_DROME	P83967	Actin indirect flight muscle OS Drosophila melanogaster GN Act88F PE 1 SV 1	Regular	7150.81	0	41699.8	205	32	34	50.53	2543363	55968	4255544			56 57 58 59 60 18967 25701 28979 32441
76	ADH_DROME	P00334	Alcohol dehydrogenase OS Drosophila melanogaster GN Adh PE 1 SV 2	Regular	7372.78	0	27761.2	212	19	18	64.45	2157011	1012108	2652860			14945 25556
80	ADT_DROME	Q26365	ADP ATP carrier protein OS Drosophila melanogaster GN sesB PE 2 SV 4	Regular	1500.81	0	34214.7	50	9	34	19.87	405369	273090	336996			8406 15084
92	ALF_DROME	P07764	Fructose bisphosphate aldolase OS Drosophila melanogaster GN Ald PE 1 SV 5	Regular	4195.5	0	39047.5	215	32	33	65.1	2176910	731429	1695218			15782 20298 30047
169	AT5F1_DROME	Q94516	ATP synthase subunit b mitochondrial OS Drosophila melanogaster GN ATPsyn b PE 1 SV 2	Regular	872.638	0	27357.7	23	8	28	33.74	142804	80448	89800
177	ATNA_DROME	P13607	Sodium potassium transporting ATPase subunit alpha OS Drosophila melanogaster GN Atpalpha PE 1 SV 3	Regular	1244.01	0	115605	140	23	70	23.54	1163003	156541	1193027			21556 24368
183	ATPA_DROME	P35381	ATP synthase subunit alpha mitochondrial OS Drosophila melanogaster GN blw PE 1 SV 2	Regular	72.335	2.8	59421.7	47	13	52	11.96	374772	172525	238674
186	ATPB_DROME	Q05825	ATP synthase subunit beta mitochondrial OS Drosophila melanogaster GN ATPsyn beta PE 1 SV 3	Regular	32878.8	0	54108.1	539	53	31	79.21	9780303	2041843	11504770			5536 5561 7629 12698 25526
187	ATPG_DROME	O01666	ATP synthase subunit gamma mitochondrial OS Drosophila melanogaster GN ATPsyn gamma PE 2 SV 2	Regular	382.081	0	32871.3	16	3	20	8.75	129568	177744	127904
189	ATPO_DROME	Q24439	ATP synthase subunit O mitochondrial OS Drosophila melanogaster GN Oscp PE 2 SV 2	Regular	2385.64	0	22422.2	105	18	18	48.8	626579	288954	545276			10029
393	CH60C_DROME	Q9VMN5	60 kDa heat shock protein homolog 2 mitochondrial OS Drosophila melanogaster GN Hsp60C PE 2 SV 2	Regular	1338.27	0	61587.4	65	11	57	25.35	810646	54324	730680			394 21591
394	CH60_DROME	O02649	60 kDa heat shock protein mitochondrial OS Drosophila melanogaster GN Hsp60 PE 1 SV 3	Regular	1203.39	0	60809.1	147	27	54	49.21	1351426	414505	1143984			393 21591
395	CHAO_DROME	P12024	Chaoptin OS Drosophila melanogaster GN chp PE 1 SV 2	Regular	263.652	0	151983	58	15	85	14.3	340649	128504	284432			13208
412	CISY_DROME	Q9W401	Probable citrate synthase mitochondrial OS Drosophila melanogaster GN kdn PE 2 SV 1	Regular	7713	0	51574.5	143	22	33	44.4	1670747	612278	1809431			31240 32033
641	DHE3_DROME	P54385	Glutamate dehydrogenase mitochondrial OS Drosophila melanogaster GN Gdh PE 1 SV 2	Regular	775.548	0	62536.6	47	12	46	20.28	461064	319844	354490			16706 21924
644	DHSA_DROME	Q94523	Succinate dehydrogenase ubiquinone flavoprotein subunit mitochondrial OS Drosophila melanogaster	Regular	132.086	0.82	72343.1	30	5	52	9.53	231200	97109	123650			15978
747	EF1A1_DROME	P08736	Elongation factor 1 alpha 1 OS Drosophila melanogaster GN Ef1alpha48D PE 1 SV 2	Regular	563.689	0	50307.1	94	17	34	33.91	816527	391345	608873			748 9479 11346 14665
748	EF1A2_DROME	P05303	Elongation factor 1 alpha 2 OS Drosophila melanogaster GN Ef1alpha100E PE 1 SV 2	Regular	85.3964	1.27	50662.6	18	4	33	13.2	154353	0	158952			747 9479 11346 14665
795	ENO_DROME	P15007	Enolase OS Drosophila melanogaster GN Eno PE 1 SV 2	Regular	793.492	0	54310.2	66	15	37	34.4	523896	334569	390722
944	G3P1_DROME	P07486	Glyceraldehyde 3 phosphate dehydrogenase 1 OS Drosophila melanogaster GN Gapdh1 PE 2 SV 2	Regular	1224.28	0	35350.5	81	15	19	37.65	939887	334378	706657			945
945	G3P2_DROME	P07487	Glyceraldehyde 3 phosphate dehydrogenase 2 OS Drosophila melanogaster GN Gapdh2 PE 1 SV 2	Regular	744.069	0	35369.5	77	14	20	52.41	652704	210819	388178			944
1040	GPDA_DROME	P13706	Glycerol 3 phosphate dehydrogenase NAD cytoplasmic OS Drosophila melanogaster GN Gpdh PE 1 SV 3	Regular	135.584	0	39684.3	24	7	26	19.83	180377	0	120729			33263
1145	HCD2_DROME	O18404	3 hydroxyacyl CoA dehydrogenase type 2 OS Drosophila melanogaster GN scu PE 1 SV 1	Regular	4251.06	0	26905.1	86	13	18	60.39	719240	324256	627637
1202	HSP70_DROME	P82910	Major heat shock 70 kDa protein Aa OS Drosophila melanogaster GN Hsp70Aa PE 2 SV 2	Regular	174.341	0	70160.1	40	7	40	15.26	205512	0	173074			1199 1203 1204 1205 1206 1207 1208 1209 1210 1211 3095 12252 12411 17685 29558
1203	HSP71_DROME	P02825	Major heat shock 70 kDa protein Ab OS Drosophila melanogaster GN Hsp70Ab PE 1 SV 3	Regular	100.863	0.72	70160.1	9	4	40	1.71	77678	0	53318			1202 1204 1205 1206 1207 1208 1210 1211 3095 12252 12411 17685 29558
1204	HSP72_DROME	Q8INI8	Major heat shock 70 kDa protein Ba OS Drosophila melanogaster GN Hsp70Ba PE 2 SV 2	Regular	174.341	0	70195.2	40	7	40	15.29	205512	6312	173074			1199 1202 1203 1205 1206 1207 1208 1209 1210 1211 3095 12252 12411 17685 29558
1205	HSP73_DROME	Q9BIS2	Major heat shock 70 kDa protein Bb OS Drosophila melanogaster GN Hsp70Bb PE 2 SV 2	Regular	100.863	0.7	70195.2	19	7	40	6.08	135025	0	119123			1202 1203 1204 1206 1207 1208 1210 1211 3095 12252 12411 17685 29558
1206	HSP74_DROME	Q9VG58	Major heat shock 70 kDa protein Bbb OS Drosophila melanogaster GN Hsp70Bbb PE 2 SV 2	Regular	174.341	0	70253.2	40	7	40	15.29	205512	0	173074			1199 1202 1203 1204 1205 1207 1208 1209 1210 1211 3095 12252 12411 17685 29558
1207	HSP75_DROME	Q9BIR7	Major heat shock 70 kDa protein Bc OS Drosophila melanogaster GN Hsp70Bc PE 2 SV 2	Regular	100.863	0.72	70195.2	19	7	40	6.08	135025	0	119123			1202 1203 1204 1205 1206 1208 1210 1211 3095 12252 12411 17685 29558
1208	HSP7A_DROME	P29843	Heat shock 70 kDa protein cognate 1 OS Drosophila melanogaster GN Hsc70 1 PE 1 SV 1	Regular	508.697	0	70686.5	43	9	47	17.78	326649	4048	236120			1210 1211 3095 12411 29558
1210	HSP7C_DROME	P29844	Heat shock 70 kDa protein cognate 3 OS Drosophila melanogaster GN Hsc70 3 PE 2 SV 2	Regular	1021.16	0	72261	116	21	58	30.64	815316	430258	793832			1208 1211 3095 12411 29558
1211	HSP7D_DROME	P11147	Heat shock 70 kDa protein cognate 4 OS Drosophila melanogaster GN Hsc70 4 PE 1 SV 3	Regular	903.422	0	71131.5	152	31	50	37.63	1472920	527484	1307907			1202 1203 1204 1205 1206 1207 1208 1210 3095 12252 12411 17685 29558
1234	IDH3A_DROME	Q9VWH4	Probable isocitrate dehydrogenase NAD subunit alpha mitochondrial OS Drosophila melanogaster GN l	Regular	225.593	0	40844.2	60	11	30	25.2	271653	118693	146823
1322	KARG_DROME	P48610	Arginine kinase OS Drosophila melanogaster GN Argk PE 1 SV 2	Regular	483.688	0	39866.3	97	16	30	33.43	677979	414061	581936			21521 23762
1364	KPYK_DROME	O62619	Pyruvate kinase OS Drosophila melanogaster GN PyK PE 1 SV 2	Regular	1538.75	0	57440.5	93	19	43	36.21	799000	358350	556381
1442	LSP2_DROME	Q24388	Larval serum protein 2 OS Drosophila melanogaster GN Lsp2 PE 1 SV 2	Regular	262.668	0	83348.7	47	12	43	18.83	616695	367979	327544
1705	NINAC_DROME	P10676	Neither inactivation nor afterpotential protein C OS Drosophila melanogaster GN ninaC PE 1 SV 2	Regular	371.455	0	174300	86	20	124	14.99	443135	175675	325274
1942	PDI_DROME	P54399	Protein disulfide isomerase OS Drosophila melanogaster GN Pdi PE 2 SV 1	Regular	144.002	0.83	55781.3	39	13	51	24.6	254959	98428	188989
2064	PRDX1_DROME	Q9V3P0	Peroxiredoxin 1 OS Drosophila melanogaster GN Jafrac1 PE 1 SV 1	Regular	514.87	0	21738	35	7	18	31.96	462925	311481	356685
2090	PSB1_DROME	P40304	Proteasome subunit beta type 1 OS Drosophila melanogaster GN Pros26 PE 1 SV 2	Regular	427.277	0	25842.3	19	7	16	41.28	63744	35864	32880
2123	PUR6_DROME	Q9I7S8	Multifunctional protein ADE2 OS Drosophila melanogaster GN ade5 PE 1 SV 2	Regular	893.261	0	47281.6	59	15	36	22.61	470478	220235	399891
2128	PYG_DROME	Q9XTL9	Glycogen phosphorylase OS Drosophila melanogaster GN GlyP PE 2 SV 2	Regular	351.529	0	96996.9	107	28	76	23.7	981232	323700	633767			21496
2213	RL22_DROME	P50887	60S ribosomal protein L22 OS Drosophila melanogaster GN RpL22 PE 1 SV 2	Regular	323.048	0	30610.6	67	10	20	22.41	112111	77700	140089
2236	RLA0_DROME	P19889	60S acidic ribosomal protein P0 OS Drosophila melanogaster GN RpLP0 PE 1 SV 1	Regular	453.309	0	34202.5	22	5	23	23.97	251149	195324	210525
2324	RS4_DROME	P41042	40S ribosomal protein S4 OS Drosophila melanogaster GN RpS4 PE 2 SV 2	Regular	241.81	0	29134.3	7	1	18	3.83	19447	58341	20416
2328	RS7_DROME	Q9VA91	40S ribosomal protein S7 OS Drosophila melanogaster GN RpS7 PE 2 SV 1	Regular	1566.1	0	22170	29	7	21	41.24	136978	113734	84667			5565
2633	TBA1_DROME	P06603	Tubulin alpha 1 chain OS Drosophila melanogaster GN alphaTub84B PE 2 SV 1	Regular	1514.77	0	49908.6	92	15	34	30.44	1212225	562890	1136173			2634 2635 16332
2634	TBA2_DROME	P06604	Tubulin alpha 2 chain OS Drosophila melanogaster GN alphaTub85E PE 1 SV 1	Regular	2212.56	0	49966.8	57	10	34	20.71	648092	0	606067			2633 2635 16332
2635	TBA3_DROME	P06605	Tubulin alpha 3 chain OS Drosophila melanogaster GN alphaTub84D PE 1 SV 1	Regular	174.778	0.83	49890.6	23	7	34	11.11	63058	0	66791			2633 16332
2637	TBB1_DROME	Q24560	Tubulin beta 1 chain OS Drosophila melanogaster GN betaTub56D PE 1 SV 2	Regular	2795.96	0	50147.5	135	26	30	34	1052512	399614	1198059			2638 2639 5038 20128 20129 20130 25335 28371 29538
2638	TBB2_DROME	P61857	Tubulin beta 2 chain OS Drosophila melanogaster GN betaTub85D PE 1 SV 1	Regular	918.237	0	49870.2	111	18	30	24.89	766714	2237	862563			2637 2639 5038 20128 20129 20130 25335 28371 29538
2639	TBB3_DROME	P08841	Tubulin beta 3 chain OS Drosophila melanogaster GN betaTub60D PE 1 SV 2	Regular	987.092	0	50849.4	74	14	30	19.16	574437	358174	715220			2637 2638 5038 20128 20129 20130 25335 28371 29538
2652	TERA_DROME	Q7KN62	Transitional endoplasmic reticulum ATPase TER94 OS Drosophila melanogaster GN TER94 PE 1 SV 1	Regular	183.745	0	88859.6	46	12	66	16.85	239452	125747	190722			4893 29746
2877	UBIQ_DROME	P68198	Ubiquitin OS Drosophila melanogaster GN RpL40 PE 1 SV 1	Regular	163.532	0	8564.86	8	2	6	11.84	37005	0	24666			5159 19070 20501
2919	VATA1_DROME	P48602	V type proton ATPase catalytic subunit A isoform 1 OS Drosophila melanogaster GN Vha68 1 PE 2 SV 2	Regular	107.534	0.7	68376	50	11	52	20.52	250262	0	176150			2920 6556 6853 25937
2920	VATA2_DROME	Q27331	V type proton ATPase catalytic subunit A isoform 2 OS Drosophila melanogaster GN Vha68 2 PE 1 SV 2	Regular	418.159	0	68302	52	9	52	20.68	307448	6864	163409			2919 6556 6853 25937
2921	VATB_DROME	P31409	V type proton ATPase subunit B OS Drosophila melanogaster GN Vha55 PE 1 SV 1	Regular	302.996	0	54549.6	39	11	41	23.27	238348	168184	177865
2925	VATE_DROME	P54611	V type proton ATPase subunit E OS Drosophila melanogaster GN Vha26 PE 1 SV 1	Regular	788.362	0	26082.1	46	7	22	29.65	345414	238088	338399
2932	VDAC_DROME	Q94920	Voltage dependent anion selective channel OS Drosophila melanogaster GN porin PE 1 SV 3	Regular	3977.01	0	30550	88	17	23	60.99	907530	463089	668441
2941	VIT1_DROME	P02843	Vitellogenin 1 OS Drosophila melanogaster GN Yp1 PE 1 SV 1	Regular	517.992	0	48711.8	141	31	26	56.26	1881236	0	1914002			2942 25138 29045
2942	VIT2_DROME	P02844	Vitellogenin 2 OS Drosophila melanogaster GN Yp2 PE 1 SV 2	Regular	3665.11	0	49660.4	155	26	29	52.04	1989278	1069520	1828144			2941 25138 29045
2943	VIT3_DROME	P06607	Vitellogenin 3 OS Drosophila melanogaster GN Yp3 PE 1 SV 1	Regular	2561.93	0	46101.4	199	26	31	53.57	2365715	886296	1996065			30705
3127	Q7KMP8_DROME	Q7KMP8	26S proteasome regulatory complex subunit p39A OS Drosophila melanogaster GN Rpn9 PE 2 SV 1	Regular	154.963	0.73	43766.8	21	6	32	21.2	66300	46184	59678
3244	Q9VM14_DROME	Q9VM14	AT21758p OS Drosophila melanogaster GN CG5261 PE 2 SV 1	Regular	1063.03	0	54251.6	57	12	41	20.12	724614	487786	541080			22237 31480
3260	Q9VHN7_DROME	Q9VHN7	CG8036 isoform B OS Drosophila melanogaster GN CG8036 PE 2 SV 3	Regular	659.867	0	68031.8	34	8	42	14.7	224987	0	152234			13911 16227
3380	Q9VAC1_DROME	Q9VAC1	CG7920 isoform A OS Drosophila melanogaster GN CG7920 PE 2 SV 1	Regular	785.796	0	51854.6	156	23	38	43.61	2109584	778790	1457489
3521	Q9VV36_DROME	Q9VV36	GH14803p OS Drosophila melanogaster GN retinin PE 2 SV 2	Regular	1407.41	0	20003.8	25	4	8	21.99	221055	0	150721			21626 27149
3544	Q9VG31_DROME	Q9VG31	Malic enzyme OS Drosophila melanogaster GN Men PE 2 SV 1	Regular	204.677	0	84626.1	46	13	62	11.53	253176	0	231991			5479 11515 11537 16501 19210 31254
3871	Q9VNW6_DROME	Q9VNW6	CG7470 OS Drosophila melanogaster GN CG7470 PE 2 SV 1	Regular	243.326	0	84092.4	40	11	66	16.88	414619	287563	331338
3879	Q9W457_DROME	Q9W457	Serine hydroxymethyltransferase OS Drosophila melanogaster GN CG3011 PE 1 SV 1	Regular	2139	0	58801.5	39	9	43	27.56	247200	0	222190			7370 11897 14479 21121
3944	Q9VFF0_DROME	Q9VFF0	CG3731 isoform A OS Drosophila melanogaster GN CG3731 PE 2 SV 2	Regular	246.146	0	51874.3	43	13	35	31.06	403782	133680	288508
4078	Q9VEB1_DROME	Q9VEB1	CG7998 OS Drosophila melanogaster GN CG7998 PE 2 SV 1	Regular	2022.75	0	35318	77	17	28	53.27	676139	222678	564431
4811	Q7KN97_DROME	Q7KN97	CG1516 isoform A OS Drosophila melanogaster GN CG1516 PE 2 SV 1	Regular	554.044	0	130864	187	36	99	31.33	1528178	344611	1156765			9473 18092 32758
4885	Q7KN94_DROME	Q7KN94	Putative uncharacterized protein OS Drosophila melanogaster GN wal PE 2 SV 1	Regular	209.927	0	34181.3	27	4	22	23.03	74711	95298	72063			21975
4998	Q7KUB0_DROME	Q7KUB0	Isocitrate dehydrogenase isoform A OS Drosophila melanogaster GN Idh PE 2 SV 1	Regular	193.579	0	46660.5	19	6	38	15.38	105252	0	50883			5491 5821 21599 21968 29263
5561	D3DMY7_DROME	D3DMY7	ATP synthase subunit beta OS Drosophila melanogaster GN ATPsyn beta RA PE 2 SV 1	Regular	1603.53	0	38047.6	176	30	23	65.44	1651519	0	1408311			186 5536 7629 12698 25526
5565	Q8IMI7_DROME	Q8IMI7	GM06992p OS Drosophila melanogaster GN RpS7 PE 2 SV 1	Regular	1562.39	0	28346.5	28	7	24	30.8	137638	0	83567			2328
6497	Q7JR58_DROME	Q7JR58	CG6543 isoform A OS Drosophila melanogaster GN CG6543 PE 2 SV 1	Regular	474.487	0	31582.4	19	5	26	18.98	234059	226202	201705
6863	O77466_DROME	O77466	Thiolase OS Drosophila melanogaster GN Thiolase PE 2 SV 1	Regular	230.456	0	50619.5	45	13	38	28.57	232793	110011	150386			3751
7370	A9YJ06_DROME	A9YJ06	CG3011 PA Fragment OS Drosophila melanogaster GN CG3011 PE 4 SV 1	Regular	1294.42	0	25061.9	22	4	16	28.51	120175	0	89603			3879 11897 14479 21121
7382	A9J7N9_DROME	A9J7N9	Aldehyde dehydrogenase OS Drosophila melanogaster GN Aldh PE 2 SV 1	Regular	3521.09	0	57053.2	135	17	30	35.19	1266670	590684	869618			11193 11907 11908 11910 11911 11913 14456 15815 15816 17124 22231 23774 25067 25068
7629	Q8T4C4_DROME	Q8T4C4	ATP synthase subunit beta OS Drosophila melanogaster GN CG5389 PE 2 SV 1	Regular	3553.86	0	67710.2	96	10	47	16.72	1859524	109916	2098915			186 5536 5561 12698 25526
8002	Q9VGQ1_DROME	Q9VGQ1	CG5214 OS Drosophila melanogaster GN CG5214 PE 2 SV 1	Regular	988.236	0	49924.2	91	22	33	25.43	672736	348639	708251
8406	O62526_DROME	O62526	ADP ATP translocase OS Drosophila melanogaster GN Ant2 PE 2 SV 1	Regular	538.372	0	33744.4	28	6	31	21.17	211152	199946	303113			80 15084
8528	Q9VVL7_DROME	Q9VVL7	Dihydrolipoyl dehydrogenase OS Drosophila melanogaster GN CG7430 PE 2 SV 1	Regular	144.555	0.85	53085	34	9	33	22.62	237846	145525	159139
8611	Q9VRL0_DROME	Q9VRL0	CG4769 OS Drosophila melanogaster GN CG4769 PE 2 SV 1	Regular	556.85	0	33764.3	41	6	24	30.94	238143	170622	172827
8967	Q9W5W8_DROME	Q9W5W8	CG9577 OS Drosophila melanogaster GN CG9577 PE 2 SV 2	Regular	147.746	0	33818.2	23	6	26	17.63	169369	93792	73950
9046	Q7KRU8_DROME	Q7KRU8	Ferritin 1 heavy chain homologue isoform A OS Drosophila melanogaster GN Fer1HCH PE 2 SV 1	Regular	9149.16	0	23145.7	82	10	16	39.51	1525662	0	1641193			5772 12738 19851 23869
9256	Q9VHJ8_DROME	Q9VHJ8	CG11963 isoform A OS Drosophila melanogaster GN skap PE 2 SV 2	Regular	246.555	0	54807.8	36	7	42	13.94	403172	346156	195632			23287
9422	Q7KT11_DROME	Q7KT11	CG9331 isoform B OS Drosophila melanogaster GN CG9331 PE 1 SV 1	Regular	168.697	0.89	35713	17	6	28	13.5	53708	22920	50133			10543 18574 21668 28785
9505	Q8IPE8_DROME	Q8IPE8	CG4389 isoform B OS Drosophila melanogaster GN CG4389 PE 2 SV 1	Regular	839.646	0	79638.4	75	20	58	35.48	546957	161837	283684			10713
9520	Q9VNX4_DROME	Q9VNX4	CG7145 isoform A OS Drosophila melanogaster GN CG7145 RB PE 2 SV 1	Regular	101.491	0.67	63667.2	40	12	54	27.18	270019	185444	128903			20544
9535	Q9W4H6_DROME	Q9W4H6	Lethal 1 G0334 isoform A OS Drosophila melanogaster GN l 1 G0334 PE 2 SV 2	Regular	138.006	0	43892	30	10	32	21.3	91176	0	66321			10511 14066
10063	Q9VV75_DROME	Q9VV75	AT02348p OS Drosophila melanogaster GN CG4169 PE 2 SV 1	Regular	1201.85	0	45415.5	108	17	32	52.73	849820	278154	683540
10641	Q9VVC5_DROME	Q9VVC5	Neural conserved at 73EF isoform A OS Drosophila melanogaster GN Nc73EF PE 2 SV 2	Regular	460.217	0	112586	73	23	75	25.1	640165	283085	469828			5602 13514 18423 19284
10677	Q8IQN8_DROME	Q8IQN8	Photoreceptor dehydrogenase isoform B OS Drosophila melanogaster GN Pdh PE 2 SV 1	Regular	3802.58	0	30040	94	20	22	56.32	740351	9711	628298			4006 11239 23861
10713	Q9V397_DROME	Q9V397	BcDNA GH12558 OS Drosophila melanogaster GN BcDNA GH12558 PE 2 SV 1	Regular	279.146	0	84074.7	69	16	61	20.56	408124	0	307949			9505
11165	Q9VVU1_DROME	Q9VVU1	CG3902 OS Drosophila melanogaster GN CG3902 RA PE 2 SV 1	Regular	138.023	0	45366.3	30	7	30	19.81	260508	142294	123515			19224
11193	Q9VLC5_DROME	Q9VLC5	Aldehyde dehydrogenase OS Drosophila melanogaster GN Aldh PE 2 SV 1	Regular	5822.83	0	57019.2	159	24	30	39.04	1740352	0	1416536			7382 11907 11908 11910 11911 11913 14456 15815 15816 17124 22231 23774 25067 25068
11346	Q8T3U3_DROME	Q8T3U3	GM14559p OS Drosophila melanogaster GN Ef1alpha48D PE 2 SV 1	Regular	205.988	0	38797.7	20	3	26	9.67	182110	0	162834			747 748 9479 14665
11671	A5XCL5_DROME	A5XCL5	UGP Fragment OS Drosophila melanogaster GN UGP PE 4 SV 1	Regular	994.601	0	57824.7	55	14	42	35.42	255584	13833.8	172009			5964 8304
13184	B6IDT3_DROME	B6IDT3	GH17750p OS Drosophila melanogaster GN CG3523 RA PE 2 SV 1	Regular	82.5695	1.88	202991	72	27	137	16.09	564081	161438	421169			28496 30145
14085	Q6AWP8_DROME	Q6AWP8	RE70805p OS Drosophila melanogaster PE 1 SV 1	Regular	555.827	0	121436	73	22	94	24.73	308885	0	215446			21567 24706 26964 31487
15084	D1Z385_DROME	D1Z385	SD21251p OS Drosophila melanogaster GN sesB RD PE 2 SV 1	Regular	650.618	0	34214.7	38	7	34	24.04	356131	0	340637			80 8406
15978	C7LA77_DROME	C7LA77	RE33070p OS Drosophila melanogaster GN Scs fp RA PE 2 SV 1	Regular	583.056	0	72343.1	34	11	52	20.57	222146	0	178515			644
18092	Q6NKL9_DROME	Q6NKL9	RH57795p Fragment OS Drosophila melanogaster PE 2 SV 1	Regular	1349.75	0	64718.4	99	18	52	34.3	763562	324947	606921			4811 9473 32758
19070	Q24575_DROME	Q24575	D melanogaster ubiquitin Fragment OS Drosophila melanogaster GN Ubi p63E PE 2 SV 1	Regular	163.532	0	8323.56	8	2	4	11.84	37005	0	24666			2877 5159 20501
19179	O97355_DROME	O97355	Transferrin OS Drosophila melanogaster GN Tsf1 PE 1 SV 1	Regular	2222.56	0	71810.7	105	18	56	24.49	730330	0	733571			27834 32747
20010	Q9W414_DROME	Q9W414	Rpt4 OS Drosophila melanogaster GN Rpt4 PE 1 SV 2	Regular	195.821	0	44209.3	20	4	36	16.15	23369	24358.5	15662			18731 21313 21589
21496	A4UZZ4_DROME	A4UZZ4	Phosphorylase OS Drosophila melanogaster GN GlyP PE 3 SV 1	Regular	76.3538	3.66	96996.9	60	16	76	13.98	528139	0	269551			2128
21521	A8JNP1_DROME	A8JNP1	Arginine kinase isoform F OS Drosophila melanogaster GN Argk PE 4 SV 2	Regular	483.688	0	39866.3	97	16	30	33.43	677979	0	581936			1322 23762
21567	B7YZH5_DROME	B7YZH5	ATP citrate lyase isoform C OS Drosophila melanogaster GN ATPCL PE 4 SV 1	Regular	254.185	0	120177	46	14	92	15.79	184066	0	107618			14085 24706 26964 31487
21591	C7LA94_DROME	C7LA94	FI05241p OS Drosophila melanogaster PE 2 SV 1	Regular	2863.23	0	60809.1	170	25	54	49.21	1354061	0	1062651			393 394
21796	Q9U7A3_DROME	Q9U7A3	Ferritin 2 light chain homolog OS Drosophila melanogaster GN Fer2LCH PE 2 SV 1	Regular	4063.51	0	25276.4	157	27	19	67.4	2539979	896393	1801115			5765 28654
22231	Q4QPQ0_DROME	Q4QPQ0	GH22814p Fragment OS Drosophila melanogaster PE 2 SV 1	Regular	2925.21	0	61924.9	131	17	34	32.5	1240092	0	890377			7382 11193 11907 11908 11910 11911 11913 14456 15815 15816 17124 23774 25067 25068
23617	Q59E09_DROME	Q59E09	Acetyl coenzyme A synthase isoform C OS Drosophila melanogaster GN AcCoAS PE 4 SV 1	Regular	70.6706	2	65567.5	23	5	42	7.92	138236	0	88322			54
23762	A8JNP2_DROME	A8JNP2	Arginine kinase isoform E OS Drosophila melanogaster GN Argk PE 4 SV 1	Regular	1786.95	0	42196	133	24	32	36.8	863831	0	803616			1322 21521
25335	Q8MST5_DROME	Q8MST5	LP10436p OS Drosophila melanogaster GN betaTub97EF PE 2 SV 1	Regular	1035.22	0	51252.7	43	10	29	23.19	395671	37615	245852			2637 2638 2639 5038 20128 20129 20130 28371 29538
25556	Q29QY4_DROME	Q29QY4	IP15846p OS Drosophila melanogaster PE 2 SV 1	Regular	12657.3	0	23312	133	16	21	45.45	1413429	1002454	2082976			76 14945
25903	Q9NIU5_DROME	Q9NIU5	Yippee interacting protein 2 Fragment OS Drosophila melanogaster GN yip2 PE 2 SV 1	Regular	443.098	0	12878.7	15	4	8	33.91	178221	0	122218			7817
26616	C7LAA3_DROME	C7LAA3	LP06392p Fragment OS Drosophila melanogaster GN Rfabg RA PE 2 SV 1	Regular	292.875	0	119244	88	19	74	16.57	847410	368263	564248
27100	Q9VQ61_DROME	Q9VQ61	Glutamate oxaloacetate transaminase 2 isoform A OS Drosophila melanogaster GN Got2 PE 2 SV 1	Regular	394.596	0	47185.3	60	10	38	23.58	290891	163872	244759			3400 24167
27834	A9UNH0_DROME	A9UNH0	LP08340p Fragment OS Drosophila melanogaster PE 2 SV 1	Regular	2223.92	0	71939.8	109	19	58	26.01	732160	0	734997			19179 32747
28496	Q8MR70_DROME	Q8MR70	GH02912p Fragment OS Drosophila melanogaster GN v 2 k05816 PE 2 SV 1	Regular	347.715	0	169229	40	15	114	7.65	96515	18210.2	111037			13184 30145
28979	Q3ZAJ5_DROME	Q3ZAJ5	AT26678p Fragment OS Drosophila melanogaster GN Arp53D PE 2 SV 1	Regular	202.418	0	41162.5	29	5	33	8.97	455319	0	652178			56 57 58 59 60 61 63 18967 25701 32441
29538	Q9VAX7_DROME	Q9VAX7	Beta Tubulin at 97EF OS Drosophila melanogaster GN betaTub97EF PE 2 SV 2	Regular	1035.22	0	58570.8	43	10	30	20.31	395671	0	245852			2637 2638 2639 5038 20128 20129 20130 25335 28371
29746	D0IQG4_DROME	D0IQG4	AT24528p Fragment OS Drosophila melanogaster GN TER94 RC PE 2 SV 1	Regular	210.057	0	92412.5	40	13	71	22.44	280824	0	241148			2652
30047	Q86NZ4_DROME	Q86NZ4	LP07735p Fragment OS Drosophila melanogaster GN Ald PE 2 SV 1	Regular	2218.56	0	8407.65	34	4	6	18.18	196700	0	296287			92 15782 20298
30145	Q7KML1_DROME	Q7KML1	BcDNA GH07626 OS Drosophila melanogaster GN BcDNA GH07626 PE 1 SV 1	Regular	193.997	0	97968.9	37	6	64	13.25	77401	48713	70756			13184 28496
32758	Q86NV1_DROME	Q86NV1	GH03002p Fragment OS Drosophila melanogaster GN BcDNA GH06348 PE 2 SV 1	Regular	380.081	0	81604	122	23	65	31.93	839862	0	631817			4811 9473 18092
33263	B5RIM9_DROME	B5RIM9	FI03663p OS Drosophila melanogaster PE 2 SV 1	Regular	357.235	0	39328.9	34	10	26	21.94	288437	183214	253746			1040

## Sheet: Fractino 12 HTorAWT
protein.key	protein.Entry	protein.Accession	protein.Description	protein.dataBaseType	protein.score	protein.falsePositiveRate	protein.avgMass	protein.MatchedProducts	protein.matchedPeptides	protein.digestPeps	protein.seqCover(%)	protein.MatchedPeptideIntenSum	protein.top3MatchedPeptideIntenSum	protein.MatchedProductIntenSum	protein.fmolOnColumn	protein.ngramOnColumn	protein.Key_ForHomologs
40	ACADM_DROME	Q9VSA3	Probable medium chain specific acyl CoA dehydrogenase mitochondrial OS Drosophila melanogaster GN C	Regular	751.583	0	45871.6	127	27	32	46.54	818225	291444	852685
56	ACT1_DROME	P10987	Actin 5C OS Drosophila melanogaster GN Act5C PE 1 SV 4	Regular	2137.98	0	41822	127	20	34	65.16	1311136	0	1485580			57 58 59 60 61 18967 25701 32441
57	ACT2_DROME	P02572	Actin 42A OS Drosophila melanogaster GN Act42A PE 1 SV 3	Regular	1247.3	0	41824	91	16	34	40.16	804967	307105	953043			56 58 59 60 61 18967 25701 32441
58	ACT3_DROME	P53501	Actin 57B OS Drosophila melanogaster GN Act57B PE 3 SV 1	Regular	2103.72	0	41835	96	13	35	38.56	1173134	80638	1268347			56 57 59 60 61 18967 25701 32441
59	ACT4_DROME	P02574	Actin larval muscle OS Drosophila melanogaster GN Act79B PE 2 SV 2	Regular	1245.15	0	41786.9	60	9	34	26.33	567479	302278	696657			56 57 58 60 61 18967 25701 32441
60	ACT5_DROME	P10981	Actin 87E OS Drosophila melanogaster GN Act87E PE 1 SV 1	Regular	2103.72	0	41802	96	13	34	38.56	1173134	0	1268347			56 57 58 59 61 18967 25701 32441
61	ACT6_DROME	P83967	Actin indirect flight muscle OS Drosophila melanogaster GN Act88F PE 1 SV 1	Regular	504.541	0	41699.8	33	8	34	19.41	322239	0	388523			56 57 58 59 60 18967 25701 32441
76	ADH_DROME	P00334	Alcohol dehydrogenase OS Drosophila melanogaster GN Adh PE 1 SV 2	Regular	9873.74	0	27761.2	170	15	18	59.77	1838203	883919	1967361			14945 25556
92	ALF_DROME	P07764	Fructose bisphosphate aldolase OS Drosophila melanogaster GN Ald PE 1 SV 5	Regular	7905.65	0	39047.5	403	55	33	67.87	4902264	1588668	4325597			15782 20298 30047
177	ATNA_DROME	P13607	Sodium potassium transporting ATPase subunit alpha OS Drosophila melanogaster GN Atpalpha PE 1 SV 3	Regular	155.949	0	115605	95	25	70	26.8	621697	172199	600635			21556 24368
179	ATP5H_DROME	Q24251	ATP synthase subunit d mitochondrial OS Drosophila melanogaster GN ATPsyn d PE 1 SV 2	Regular	367.94	0	20200.7	18	4	15	31.46	149948	220125	129960
183	ATPA_DROME	P35381	ATP synthase subunit alpha mitochondrial OS Drosophila melanogaster GN blw PE 1 SV 2	Regular	1547.72	0	59421.7	190	32	52	48.91	1597385	484546	1640754
186	ATPB_DROME	Q05825	ATP synthase subunit beta mitochondrial OS Drosophila melanogaster GN ATPsyn beta PE 1 SV 3	Regular	792.239	0	54108.1	101	22	31	55.05	944023	395701	647538			5536 5561 12698 25526
189	ATPO_DROME	Q24439	ATP synthase subunit O mitochondrial OS Drosophila melanogaster GN Oscp PE 2 SV 2	Regular	438.528	0	22422.2	34	8	18	48.8	200624	87604	121598
342	CATA_DROME	P17336	Catalase OS Drosophila melanogaster GN Cat PE 1 SV 2	Regular	466.087	0	57149.7	89	17	36	39.13	632014	298526	461041
393	CH60C_DROME	Q9VMN5	60 kDa heat shock protein homolog 2 mitochondrial OS Drosophila melanogaster GN Hsp60C PE 2 SV 2	Regular	379.029	0	61587.4	70	15	57	25.17	484218	301867	519503			394 21591
394	CH60_DROME	O02649	60 kDa heat shock protein mitochondrial OS Drosophila melanogaster GN Hsp60 PE 1 SV 3	Regular	1663.31	0	60809.1	168	26	54	41.88	1151532	341832	929586			393 21591
395	CHAO_DROME	P12024	Chaoptin OS Drosophila melanogaster GN chp PE 1 SV 2	Regular	184.377	0	151983	67	22	85	20.23	536758	143543	305460			13208
412	CISY_DROME	Q9W401	Probable citrate synthase mitochondrial OS Drosophila melanogaster GN kdn PE 2 SV 1	Regular	810.393	0	51574.5	68	11	33	23.06	502192	259557	449061			31240 32033
599	DCE_DROME	P20228	Glutamate decarboxylase OS Drosophila melanogaster GN Gad1 PE 1 SV 2	Regular	151.133	1.3	57819.7	21	8	36	20	173071	105622	95770
644	DHSA_DROME	Q94523	Succinate dehydrogenase ubiquinone flavoprotein subunit mitochondrial OS Drosophila melanogaster	Regular	172.373	0	72343.1	50	14	52	24.96	272834	128822	224094			15978
747	EF1A1_DROME	P08736	Elongation factor 1 alpha 1 OS Drosophila melanogaster GN Ef1alpha48D PE 1 SV 2	Regular	251.333	0	50307.1	33	8	34	17.06	555265	0	324362			11346 14665
795	ENO_DROME	P15007	Enolase OS Drosophila melanogaster GN Eno PE 1 SV 2	Regular	338.233	0	54310.2	39	8	37	14.6	364815	276643	182993
944	G3P1_DROME	P07486	Glyceraldehyde 3 phosphate dehydrogenase 1 OS Drosophila melanogaster GN Gapdh1 PE 2 SV 2	Regular	105.227	1.56	35350.5	55	10	19	31.93	526458	26743	364428			945
945	G3P2_DROME	P07487	Glyceraldehyde 3 phosphate dehydrogenase 2 OS Drosophila melanogaster GN Gapdh2 PE 1 SV 2	Regular	551.179	0	35369.5	67	11	20	42.47	885881	350978	436034			944
947	G6PI_DROME	P52029	Glucose 6 phosphate isomerase OS Drosophila melanogaster GN Pgi PE 2 SV 2	Regular	596.597	0	62339.2	84	14	44	32.08	416626	204411	340513
1208	HSP7A_DROME	P29843	Heat shock 70 kDa protein cognate 1 OS Drosophila melanogaster GN Hsc70 1 PE 1 SV 1	Regular	148.771	1.23	70686.5	32	8	47	14.2	278904	0	259379			1210 1211 3095 12411 29558
1209	HSP7B_DROME	P11146	Heat shock 70 kDa protein cognate 2 OS Drosophila melanogaster GN Hsc70 2 PE 1 SV 2	Regular	219.174	1.39	69722.3	20	7	41	12.32	241415	0	131754			1199 1208 1210 1211 12252 12411 29558
1210	HSP7C_DROME	P29844	Heat shock 70 kDa protein cognate 3 OS Drosophila melanogaster GN Hsc70 3 PE 2 SV 2	Regular	236.622	0	72261	60	12	58	17.68	369761	232757	261426			1208 1211 3095 12411 29558
1211	HSP7D_DROME	P11147	Heat shock 70 kDa protein cognate 4 OS Drosophila melanogaster GN Hsc70 4 PE 1 SV 3	Regular	630.943	0	71131.5	121	22	50	41.32	861991	326447	847357			1208 1210 3095 12411 29558
1322	KARG_DROME	P48610	Arginine kinase OS Drosophila melanogaster GN Argk PE 1 SV 2	Regular	318.08	0	39866.3	68	14	30	35.96	451081	328756	297719			21521 23762
1364	KPYK_DROME	O62619	Pyruvate kinase OS Drosophila melanogaster GN PyK PE 1 SV 2	Regular	679.61	0	57440.5	130	27	43	44.09	970975	324997	649132
1442	LSP2_DROME	Q24388	Larval serum protein 2 OS Drosophila melanogaster GN Lsp2 PE 1 SV 2	Regular	1596.57	0	83348.7	285	37	43	36.52	4074559	1226416	3745571
2064	PRDX1_DROME	Q9V3P0	Peroxiredoxin 1 OS Drosophila melanogaster GN Jafrac1 PE 1 SV 1	Regular	782.415	0	21738	79	12	18	45.36	868671	460504	937876
2080	PSA1_DROME	P12881	Proteasome subunit alpha type 1 OS Drosophila melanogaster GN Pros35 PE 1 SV 1	Regular	143.289	0	31058.8	24	8	30	25.09	166752	115466	123376
2633	TBA1_DROME	P06603	Tubulin alpha 1 chain OS Drosophila melanogaster GN alphaTub84B PE 2 SV 1	Regular	705.751	0	49908.6	61	9	34	36.44	381422	251722	300301			2634 2635 16332
2634	TBA2_DROME	P06604	Tubulin alpha 2 chain OS Drosophila melanogaster GN alphaTub85E PE 1 SV 1	Regular	386.044	0	49966.8	29	4	34	11.14	192150	0	184823			2633 2635 16332
2635	TBA3_DROME	P06605	Tubulin alpha 3 chain OS Drosophila melanogaster GN alphaTub84D PE 1 SV 1	Regular	705.751	0	49890.6	61	9	34	36.44	381422	0	300301			2633 2634 16332
2637	TBB1_DROME	Q24560	Tubulin beta 1 chain OS Drosophila melanogaster GN betaTub56D PE 1 SV 2	Regular	231.296	0	50147.5	62	10	30	11.41	204255	0	275989			2638 5038 20128 20129 28371
2638	TBB2_DROME	P61857	Tubulin beta 2 chain OS Drosophila melanogaster GN betaTub85D PE 1 SV 1	Regular	349.355	0	49870.2	64	15	30	25.11	247595	149637	246346			2637 5038 20128 20129 28371
2774	TRXR1_DROME	P91938	Thioredoxin reductase 1 mitochondrial OS Drosophila melanogaster GN Trxr 1 PE 1 SV 2	Regular	138.709	2.38	64322.6	41	10	40	29.36	381246	146452	213374
2941	VIT1_DROME	P02843	Vitellogenin 1 OS Drosophila melanogaster GN Yp1 PE 1 SV 1	Regular	476.525	0	48711.8	128	24	26	48.29	2272117	615767	1809472			2942 25138 29045
2942	VIT2_DROME	P02844	Vitellogenin 2 OS Drosophila melanogaster GN Yp2 PE 1 SV 2	Regular	1718.8	0	49660.4	198	32	29	60.18	3272306	1598799	2871654			2941 25138 29045
2943	VIT3_DROME	P06607	Vitellogenin 3 OS Drosophila melanogaster GN Yp3 PE 1 SV 1	Regular	3004.18	0	46101.4	197	25	31	49.52	2189134	1004334	1814316			30705
3260	Q9VHN7_DROME	Q9VHN7	CG8036 isoform B OS Drosophila melanogaster GN CG8036 PE 2 SV 3	Regular	400.567	0	68031.8	41	10	42	28.12	222842	0	140279			13911 16227
3380	Q9VAC1_DROME	Q9VAC1	CG7920 isoform A OS Drosophila melanogaster GN CG7920 PE 2 SV 1	Regular	165.495	0	51854.6	54	12	38	24.11	676111	481953	265487
3473	Q9VC18_DROME	Q9VC18	CG11089 OS Drosophila melanogaster GN CG11089 PE 2 SV 1	Regular	135.894	1.32	63323.6	34	11	45	22.54	240907	113436	161791
3879	Q9W457_DROME	Q9W457	Serine hydroxymethyltransferase OS Drosophila melanogaster GN CG3011 PE 1 SV 1	Regular	2888.08	0	58801.5	118	20	43	37.99	920562	0	614136			7370 11897 14479 21121
4078	Q9VEB1_DROME	Q9VEB1	CG7998 OS Drosophila melanogaster GN CG7998 PE 2 SV 1	Regular	1334.91	0	35318	88	12	28	44.64	660543	358692	634240
4811	Q7KN97_DROME	Q7KN97	CG1516 isoform A OS Drosophila melanogaster GN CG1516 PE 2 SV 1	Regular	218.156	0	130864	94	26	99	24.72	540857	152947	453607			9473 18092 32758
5041	Q9VW68_DROME	Q9VW68	CG7433 isoform A OS Drosophila melanogaster GN CG7433 PE 2 SV 1	Regular	153.258	1.28	54584.8	38	12	39	25.1	194661	90677	123569			21784
5772	Q8I0T0_DROME	Q8I0T0	Ferritin 1 heavy chain homologue isoform E OS Drosophila melanogaster GN Fer1HCH PE 2 SV 1	Regular	2731.7	0	13603.8	67	12	13	64.46	1570608	1394669	1829727			9046 12738 19851 23869
6497	Q7JR58_DROME	Q7JR58	CG6543 isoform A OS Drosophila melanogaster GN CG6543 PE 2 SV 1	Regular	148.503	1.72	31582.4	14	4	26	11.86	133072	212220	87522
6560	Q7KV27_DROME	Q7KV27	CG1640 isoform A OS Drosophila melanogaster GN CG1640 PE 2 SV 1	Regular	167.36	1.32	63128.7	49	11	50	22.36	242244	149888	228969			9658 12482
7382	A9J7N9_DROME	A9J7N9	Aldehyde dehydrogenase OS Drosophila melanogaster GN Aldh PE 2 SV 1	Regular	2092.48	0	57053.2	143	20	30	51.15	1142694	495011	868862			11193 11907 11908 11910 11911 11913 14456 15815 15816 17124 22231 23774 25067 25068
7629	Q8T4C4_DROME	Q8T4C4	ATP synthase subunit beta OS Drosophila melanogaster GN CG5389 PE 2 SV 1	Regular	579.26	0	67710.2	63	13	47	33.44	562839	34653.9	449036			186 5536 5561 25526
7823	Q9W3L4_DROME	Q9W3L4	CG2233 OS Drosophila melanogaster GN CG2233 PE 1 SV 1	Regular	108.118	3.16	46509.4	31	7	34	12.8	300452	240226	129848
8002	Q9VGQ1_DROME	Q9VGQ1	CG5214 OS Drosophila melanogaster GN CG5214 PE 2 SV 1	Regular	346.13	0	49924.2	40	9	33	11.32	159098	124889	152371
8288	Q9VER8_DROME	Q9VER8	CG14906 isoform A OS Drosophila melanogaster GN CG14906 PE 2 SV 1	Regular	118.279	1.59	42137.4	14	5	25	5.01	282827	149604	138712
8528	Q9VVL7_DROME	Q9VVL7	Dihydrolipoyl dehydrogenase OS Drosophila melanogaster GN CG7430 PE 2 SV 1	Regular	247.52	0	53085	82	17	33	29.17	584316	283514	304947
8967	Q9W5W8_DROME	Q9W5W8	CG9577 OS Drosophila melanogaster GN CG9577 PE 2 SV 2	Regular	156.39	0	33818.2	30	9	26	43.91	118298	81164	48019
9105	Q9Y112_DROME	Q9Y112	BcDNA GH10614 OS Drosophila melanogaster GN BcDNA GH10614 PE 2 SV 1	Regular	171.17	0	36312.6	13	2	28	6.65	81029	0	41526			12951 15666 24910
9520	Q9VNX4_DROME	Q9VNX4	CG7145 isoform A OS Drosophila melanogaster GN CG7145 RB PE 2 SV 1	Regular	167.495	0	63667.2	47	14	54	24.04	407873	246401	211473			20544
10635	Q9VCK6_DROME	Q9VCK6	CG10184 OS Drosophila melanogaster GN CG10184 PE 2 SV 1	Regular	247.987	0	41187.3	28	9	33	31.85	199223	150481	97212
14085	Q6AWP8_DROME	Q6AWP8	RE70805p OS Drosophila melanogaster PE 1 SV 1	Regular	278.905	0	121436	39	9	94	13.31	105576	0	71178			21567 24706 26964 31487
15003	A1ZBJ2_DROME	A1ZBJ2	CG7461 OS Drosophila melanogaster GN CG7461 PE 3 SV 1	Regular	235.07	0	71327.1	57	14	48	36.95	562774	0	337419			23020
15978	C7LA77_DROME	C7LA77	RE33070p OS Drosophila melanogaster GN Scs fp RA PE 2 SV 1	Regular	179.257	0	72343.1	47	9	52	17.7	220334	0	193210			644
18092	Q6NKL9_DROME	Q6NKL9	RH57795p Fragment OS Drosophila melanogaster PE 2 SV 1	Regular	127.356	2.35	64718.4	39	10	52	20.37	217180	0	157076			4811 9473 32758
18322	Q29QR4_DROME	Q29QR4	IP10767p Fragment OS Drosophila melanogaster PE 2 SV 1	Regular	71.1412	2.86	34977.6	14	3	20	14.8	105949	105949	99443
19179	O97355_DROME	O97355	Transferrin OS Drosophila melanogaster GN Tsf1 PE 1 SV 1	Regular	66.3819	1.98	71810.7	29	9	56	8.11	76765	85005	73729			27834 32747
21567	B7YZH5_DROME	B7YZH5	ATP citrate lyase isoform C OS Drosophila melanogaster GN ATPCL PE 4 SV 1	Regular	413.93	0	120177	61	18	92	22.14	299002	6775	233452			14085 24706 26964 31487
21591	C7LA94_DROME	C7LA94	FI05241p OS Drosophila melanogaster PE 2 SV 1	Regular	1663.31	0	60809.1	168	26	54	41.88	1151532	0	929586			393 394
22231	Q4QPQ0_DROME	Q4QPQ0	GH22814p Fragment OS Drosophila melanogaster PE 2 SV 1	Regular	2092.48	0	61924.9	143	20	34	47.25	1142694	0	868862			7382 11193 11907 11908 11910 11911 11913 14456 15815 15816 17124 23774 25067 25068
22638	Q9VIT9_DROME	Q9VIT9	Thiolester containing protein IV OS Drosophila melanogaster GN TepIV PE 1 SV 2	Regular	50.9922	3.23	168543	44	14	114	10.23	313716	170913	272970			29756
25556	Q29QY4_DROME	Q29QY4	IP15846p OS Drosophila melanogaster PE 2 SV 1	Regular	4833.03	0	23312	115	14	21	58.37	1154184	866560	1643488			76 14945
26616	C7LAA3_DROME	C7LAA3	LP06392p Fragment OS Drosophila melanogaster GN Rfabg RA PE 2 SV 1	Regular	81.572	3.7	119244	81	26	74	18.8	583881	292204	381590
27834	A9UNH0_DROME	A9UNH0	LP08340p Fragment OS Drosophila melanogaster PE 2 SV 1	Regular	137.536	1.61	71939.8	28	9	58	8.26	144194	0	115195			19179 32747
28654	Q9U4U2_DROME	Q9U4U2	Ferritin 2 light chain homolog OS Drosophila melanogaster GN Fer2LCH PE 1 SV 1	Regular	7223.31	0	25270.4	166	18	19	62.11	3622878	2220607	1816721			5765 21796
31480	Q7KTK9_DROME	Q7KTK9	CG5261 isoform A OS Drosophila melanogaster GN CG5261 PE 2 SV 1	Regular	712.221	0	44117.9	39	8	32	18.76	469377	351588	249427			3244 22237
32758	Q86NV1_DROME	Q86NV1	GH03002p Fragment OS Drosophila melanogaster GN BcDNA GH06348 PE 2 SV 1	Regular	119.555	0	81604	50	13	65	19.02	327193	0	190249			4811 9473 18092
