# Supplementary material for: The pathogenic human Torsin A in Drosophila activates the unfolded protein response and increases susceptibility to oxidative stress
Source: BMC Genomics. 2015 Apr 23;16(1):338. doi: 10.1186/s12864-015-1518-0 (PMC4415242; doi:10.1186/s12864-015-1518-0)
Supplement: Additional file 5: — The label-free semi-quantification results of density gradient fraction Nos. 9–12 from the HTorAΔE and the HTorAWT brains. [file 12864_2015_1518_MOESM5_ESM.xlsx]

## Sheet: Sheet1
Accession	OK	Description	Score	Unique	HTorAWT:HTorADE_Ratio	HTorAWT:HTorADE_Log(e)Ratio	HTorAWT:HTorADE_Log(e)StdDev	HTorAWT:HTorADE__P	HTorADE_Rel Profile	HTorADE_Rel Profile SD	HTorAWT_Rel Profile	HTorAWT_Rel Profile SD
Fraction 9
P02844	2	Vitellogenin 2 OS Drosophila melanogaster GN Yp2 PE 1 SV 2	583.32	HTORAWT9	HTORAWT9	HTORAWT9	HTORAWT9	HTORAWT9
P02843	2	Vitellogenin 1 OS Drosophila melanogaster GN Yp1 PE 1 SV 1	251.01	HTORAWT9	HTORAWT9	HTORAWT9	HTORAWT9	HTORAWT9
Q9VV75	2	AT02348p OS Drosophila melanogaster GN CG4169 PE 2 SV 1	943.13		1.58	0.46	0.07	1	0.78	0.03	1.22	0.03
Q7KML1	2	BcDNA GH07626 OS Drosophila melanogaster GN BcDNA GH07626 PE 1 SV 1	162.53	HTORADE9	HTORADE9	HTORADE9	HTORADE9	HTORADE9
Q9W401	2	Probable citrate synthase mitochondrial OS Drosophila melanogaster GN kdn PE 2 SV 1	1292.13		1.51	0.41	0.05	1	0.8	0.02	1.2	0.02
Q8T4C4	2	ATP synthase subunit beta OS Drosophila melanogaster GN CG5389 PE 2 SV 1	345.82	HTORAWT9	HTORAWT9	HTORAWT9	HTORAWT9	HTORAWT9
P06607	2	Vitellogenin 3 OS Drosophila melanogaster GN Yp3 PE 1 SV 1	889.38		2.56	0.94	0.06	1	0.56	0.02	1.44	0.02
Q24439	2	ATP synthase subunit O mitochondrial OS Drosophila melanogaster GN Oscp PE 2 SV 2	471.74		2.03	0.71	0.15	1	0.66	0.07	1.34	0.07
P83967	2	Actin indirect flight muscle OS Drosophila melanogaster GN Act88F PE 1 SV 1	336.44		3.25	1.18	0.21	1	0.47	0.08	1.53	0.08
Q9VT32	2	Ribose phosphate pyrophosphokinase OS Drosophila melanogaster GN CG6767 PE 2 SV 2	90.9	HTORAWT9	HTORAWT9	HTORAWT9	HTORAWT9	HTORAWT9
P07764	2	Fructose bisphosphate aldolase OS Drosophila melanogaster GN Ald PE 1 SV 5	238.17	HTORAWT9	HTORAWT9	HTORAWT9	HTORAWT9	HTORAWT9
Q9VER8	2	CG14906 isoform A OS Drosophila melanogaster GN CG14906 PE 2 SV 1	166.68	HTORADE9	HTORADE9	HTORADE9	HTORADE9	HTORADE9
P05303	2	Elongation factor 1 alpha 2 OS Drosophila melanogaster GN Ef1alpha100E PE 1 SV 2	193.87	HTORADE9	HTORADE9	HTORADE9	HTORADE9	HTORADE9
Q9VA91	2	40S ribosomal protein S7 OS Drosophila melanogaster GN RpS7 PE 2 SV 1	199.73	HTORADE9	HTORADE9	HTORADE9	HTORADE9	HTORADE9
O62526	2	ADP ATP translocase OS Drosophila melanogaster GN Ant2 PE 2 SV 1	1072.43		0.42	-0.87	0.06	0	1.41	0.03	0.59	0.03
Q94920	2	Voltage dependent anion selective channel OS Drosophila melanogaster GN porin PE 1 SV 3	370.88	HTORAWT9	HTORAWT9	HTORAWT9	HTORAWT9	HTORAWT9
P50887	2	60S ribosomal protein L22 OS Drosophila melanogaster GN RpL22 PE 1 SV 2	143.27	HTORADE9	HTORADE9	HTORADE9	HTORADE9	HTORADE9
Q94516	2	ATP synthase subunit b mitochondrial OS Drosophila melanogaster GN ATPsyn b PE 1 SV 2	138.78		1.51	0.41	0.21	1	0.8	0.1	1.2	0.1
Q26365	2	ADP ATP carrier protein OS Drosophila melanogaster GN sesB PE 2 SV 4	132.95		0.43	-0.84	0.05	0	1.4	0.02	0.6	0.02
Q9W229	2	40S ribosomal protein S24 OS Drosophila melanogaster GN RpS24 PE 2 SV 1	425.62	HTORADE9	HTORADE9	HTORADE9	HTORADE9	HTORADE9
Fraction 10
P02844	2	Vitellogenin 2 OS Drosophila melanogaster GN Yp2 PE 1 SV 2	224.31		0.18	-1.74	0.16	0	1.7	0.04	0.3	0.04
P02843	2	Vitellogenin 1 OS Drosophila melanogaster GN Yp1 PE 1 SV 1	123.86		2.08	0.73	0.15	1	0.65	0.07	1.35	0.07
Q9VVC5	2	Neural conserved at 73EF isoform A OS Drosophila melanogaster GN Nc73EF PE 2 SV 2	167.7	HTORAWT10	HTORAWT10	HTORAWT10	HTORAWT10	HTORAWT10
Q24251	2	ATP synthase subunit d mitochondrial OS Drosophila melanogaster GN ATPsyn d PE 1 SV 2	447.88		8.25	2.11	0.25	1	0.22	0.04	1.78	0.04
Q9VWH4	2	Probable isocitrate dehydrogenase NAD subunit alpha mitochondrial OS Drosophila melanogaster GN l	104.11	HTORAWT10	HTORAWT10	HTORAWT10	HTORAWT10	HTORAWT10
Q8T4C4	2	ATP synthase subunit beta OS Drosophila melanogaster GN CG5389 PE 2 SV 1	698.84		0.25	-1.37	0.12	0	1.6	0.04	0.4	0.04
P06607	2	Vitellogenin 3 OS Drosophila melanogaster GN Yp3 PE 1 SV 1	667.77		1.9	0.64	0.09	1	0.69	0.04	1.31	0.04
P06603	2	Tubulin alpha 1 chain OS Drosophila melanogaster GN alphaTub84B PE 2 SV 1	193.1	HTORAWT10	HTORAWT10	HTORAWT10	HTORAWT10	HTORAWT10
O62619	2	Pyruvate kinase OS Drosophila melanogaster GN PyK PE 1 SV 2	238.72	HTORAWT10	HTORAWT10	HTORAWT10	HTORAWT10	HTORAWT10
Q24388	2	Larval serum protein 2 OS Drosophila melanogaster GN Lsp2 PE 1 SV 2	171.49	HTORAWT10	HTORAWT10	HTORAWT10	HTORAWT10	HTORAWT10
A5XCL5	2	UGP Fragment OS Drosophila melanogaster GN UGP PE 4 SV 1	78.19	HTORADE10	HTORADE10	HTORADE10	HTORADE10	HTORADE10
Q8IGI6	2	RH09189p OS Drosophila melanogaster GN Nc73EF PE 2 SV 1	140.18	HTORAWT10	HTORAWT10	HTORAWT10	HTORAWT10	HTORAWT10
O62526	2	ADP ATP translocase OS Drosophila melanogaster GN Ant2 PE 2 SV 1	419.2	HTORADE10	HTORADE10	HTORADE10	HTORADE10	HTORADE10
Q9VEB1	2	CG7998 OS Drosophila melanogaster GN CG7998 PE 2 SV 1	144.2	HTORAWT10	HTORAWT10	HTORAWT10	HTORAWT10	HTORAWT10
Q94920	2	Voltage dependent anion selective channel OS Drosophila melanogaster GN porin PE 1 SV 3	289.06		1.07	0.07	0.06	0.98	0.96	0.03	1.04	0.03
P29844	2	Heat shock 70 kDa protein cognate 3 OS Drosophila melanogaster GN Hsc70 3 PE 2 SV 2	102.95	HTORAWT10	HTORAWT10	HTORAWT10	HTORAWT10	HTORAWT10
B5RJK7	2	TA01815p OS Drosophila melanogaster GN Yp2 RA PE 2 SV 1	224.31	HTORAWT10	HTORAWT10	HTORAWT10	HTORAWT10	HTORAWT10
Fraction 11
Q9VVC5	2	Neural conserved at 73EF isoform A OS Drosophila melanogaster GN Nc73EF PE 2 SV 2	600.63	HTORADE11	HTORADE11	HTORADE11	HTORADE11	HTORADE11
Q9VM14	2	AT21758p OS Drosophila melanogaster GN CG5261 PE 2 SV 1	565.46		0.39	-0.94	0.1	0	1.44	0.04	0.56	0.04
Q27331	2	V type proton ATPase catalytic subunit A isoform 2 OS Drosophila melanogaster GN Vha68 2 PE 1 SV 2	65.66	HTORADE11	HTORADE11	HTORADE11	HTORADE11	HTORADE11
Q3ZAJ5	2	AT26678p Fragment OS Drosophila melanogaster GN Arp53D PE 2 SV 1	179.81	HTORADE11	HTORADE11	HTORADE11	HTORADE11	HTORADE11
Q6AWP8	2	RE70805p OS Drosophila melanogaster PE 1 SV 1	361.46		0.49	-0.71	0.11	0	1.34	0.05	0.66	0.05
P19889	2	60S acidic ribosomal protein P0 OS Drosophila melanogaster GN RpLP0 PE 1 SV 1	85.26	HTORADE11	HTORADE11	HTORADE11	HTORADE11	HTORADE11
C8VUY7	2	RE07739p OS Drosophila melanogaster GN Atpalpha RC PE 2 SV 1	706.31	HTORAWT11	HTORAWT11	HTORAWT11	HTORAWT11	HTORAWT11
Q9I7S8	2	Multifunctional protein ADE2 OS Drosophila melanogaster GN ade5 PE 1 SV 2	254.45	HTORADE11	HTORADE11	HTORADE11	HTORADE11	HTORADE11
P05303	2	Elongation factor 1 alpha 2 OS Drosophila melanogaster GN Ef1alpha100E PE 1 SV 2	144.08		0.06	-2.77	0.22	0	1.88	0.02	0.12	0.02
Q8MR70	2	GH02912p Fragment OS Drosophila melanogaster GN v 2 k05816 PE 2 SV 1	301.4		0.39	-0.93	0.28	0	1.43	0.11	0.57	0.11
Q9VT32	2	Ribose phosphate pyrophosphokinase OS Drosophila melanogaster GN CG6767 PE 2 SV 2	90.9	HTORAWT11	HTORAWT11	HTORAWT11	HTORAWT11	HTORAWT11
A8JRB8	2	CG5028 isoform C OS Drosophila melanogaster GN CG5028 RC PE 2 SV 1	213.24	HTORADE11	HTORADE11	HTORADE11	HTORADE11	HTORADE11
P29844	2	Heat shock 70 kDa protein cognate 3 OS Drosophila melanogaster GN Hsc70 3 PE 2 SV 2	215.26		0.41	-0.89	0.06	0	1.42	0.02	0.58	0.02
P10676	2	Neither inactivation nor afterpotential protein C OS Drosophila melanogaster GN ninaC PE 1 SV 2	194.4		0.33	-1.1	0.06	0	1.5	0.02	0.5	0.02
P02844	2	Vitellogenin 2 OS Drosophila melanogaster GN Yp2 PE 1 SV 2	812.94		0.38	-0.97	0.08	0	1.45	0.03	0.55	0.03
Q29QY4	2	IP15846p OS Drosophila melanogaster PE 2 SV 1	1787.35		0.49	-0.72	0.07	0	1.35	0.03	0.65	0.03
P22808	2	Homeobox protein vnd OS Drosophila melanogaster GN vnd PE 1 SV 3	62.14	HTORADE11	HTORADE11	HTORADE11	HTORADE11	HTORADE11
Q9V397	2	BcDNA GH12558 OS Drosophila melanogaster GN BcDNA GH12558 PE 2 SV 1	71.25	HTORAWT11	HTORAWT11	HTORAWT11	HTORAWT11	HTORAWT11
Q7K569	2	GH10595p OS Drosophila melanogaster GN Gpo 1 PE 2 SV 1	301.01		0.37	-0.99	0.07	0	1.46	0.03	0.54	0.03
P12024	2	Chaoptin OS Drosophila melanogaster GN chp PE 1 SV 2	77.42	HTORADE11	HTORADE11	HTORADE11	HTORADE11	HTORADE11
Q7KML1	2	BcDNA GH07626 OS Drosophila melanogaster GN BcDNA GH07626 PE 1 SV 1	428.55		0.46	-0.78	0.06	0	1.37	0.02	0.63	0.02
Q9VAC1	2	CG7920 isoform A OS Drosophila melanogaster GN CG7920 PE 2 SV 1	525.33		0.35	-1.05	0.05	0	1.48	0.02	0.52	0.02
Q8T4C4	2	ATP synthase subunit beta OS Drosophila melanogaster GN CG5389 PE 2 SV 1	1255.47		0.37	-0.99	0.15	0	1.46	0.06	0.54	0.06
Q24388	2	Larval serum protein 2 OS Drosophila melanogaster GN Lsp2 PE 1 SV 2	730.94		0.53	-0.64	0.02	0	1.31	0.01	0.69	0.01
Q7K5K3	2	CG11876 isoform A OS Drosophila melanogaster GN CG11876 PE 2 SV 1	215.02	HTORADE11	HTORADE11	HTORADE11	HTORADE11	HTORADE11
P10987	2	Actin 5C OS Drosophila melanogaster GN Act5C PE 1 SV 4	2466.88		0.32	-1.14	0.92	0	1.49	0.3	0.51	0.3
A9J7N9	2	Aldehyde dehydrogenase OS Drosophila melanogaster GN Aldh PE 2 SV 1	350.14	HTORADE11	HTORADE11	HTORADE11	HTORADE11	HTORADE11
Q9XTL9	2	Glycogen phosphorylase OS Drosophila melanogaster GN GlyP PE 2 SV 2	196.83	HTORADE11	HTORADE11	HTORADE11	HTORADE11	HTORADE11
P08736	2	Elongation factor 1 alpha 1 OS Drosophila melanogaster GN Ef1alpha48D PE 1 SV 2	294.06		0.49	-0.71	0.05	0	1.34	0.02	0.66	0.02
Q9VLC5	2	Aldehyde dehydrogenase OS Drosophila melanogaster GN Aldh PE 2 SV 1	350.14	HTORAWT11	HTORAWT11	HTORAWT11	HTORAWT11	HTORAWT11
Q9W401	2	Probable citrate synthase mitochondrial OS Drosophila melanogaster GN kdn PE 2 SV 1	2841.61		0.36	-1.03	0.04	0	1.47	0.02	0.53	0.02
P06603	2	Tubulin alpha 1 chain OS Drosophila melanogaster GN alphaTub84B PE 2 SV 1	406.75		0.37	-1	0.04	0	1.46	0.02	0.54	0.02
Q8IGI6	2	RH09189p OS Drosophila melanogaster GN Nc73EF PE 2 SV 1	474.21	HTORADE11	HTORADE11	HTORADE11	HTORADE11	HTORADE11
Q9Y119	2	BcDNA GH08860 OS Drosophila melanogaster GN Tps1 PE 2 SV 1	230.2	HTORADE11	HTORADE11	HTORADE11	HTORADE11	HTORADE11
O62619	2	Pyruvate kinase OS Drosophila melanogaster GN PyK PE 1 SV 2	380.91		0.46	-0.78	0.05	0	1.37	0.02	0.63	0.02
P35381	2	ATP synthase subunit alpha mitochondrial OS Drosophila melanogaster GN blw PE 1 SV 2	4564.43		1.82	0.6	0.05	1	0.71	0.02	1.29	0.02
Q94920	2	Voltage dependent anion selective channel OS Drosophila melanogaster GN porin PE 1 SV 3	1171.18		0.48	-0.73	0.06	0	1.35	0.02	0.65	0.02
Q94523	2	Succinate dehydrogenase ubiquinone flavoprotein subunit mitochondrial OS Drosophila melanogaster	242.96		0.41	-0.88	0.12	0	1.41	0.05	0.59	0.05
C7LAA3	2	LP06392p Fragment OS Drosophila melanogaster GN Rfabg RA PE 2 SV 1	336.05		0.32	-1.13	0.04	0	1.51	0.01	0.49	0.01
Q05825	2	ATP synthase subunit beta mitochondrial OS Drosophila melanogaster GN ATPsyn beta PE 1 SV 3	10512.4		0.41	-0.88	0.03	0	1.41	0.01	0.59	0.01
Q94511	2	NADH ubiquinone oxidoreductase 75 kDa subunit mitochondrial OS Drosophila melanogaster GN ND75 PE 2	182.18	HTORADE11	HTORADE11	HTORADE11	HTORADE11	HTORADE11
Q9VER8	2	CG14906 isoform A OS Drosophila melanogaster GN CG14906 PE 2 SV 1	81.13	HTORADE11	HTORADE11	HTORADE11	HTORADE11	HTORADE11
Q8IQQ0	2	Neural conserved at 73EF isoform F OS Drosophila melanogaster GN Nc73EF PE 2 SV 1	562.17	HTORADE11	HTORADE11	HTORADE11	HTORADE11	HTORADE11
Q9VA91	2	40S ribosomal protein S7 OS Drosophila melanogaster GN RpS7 PE 2 SV 1	268.72	HTORADE11	HTORADE11	HTORADE11	HTORADE11	HTORADE11
B7Z061	2	Photoreceptor dehydrogenase isoform D OS Drosophila melanogaster GN Pdh PE 3 SV 1	190.26	HTORADE11	HTORADE11	HTORADE11	HTORADE11	HTORADE11
Q26365	2	ADP ATP carrier protein OS Drosophila melanogaster GN sesB PE 2 SV 4	74.25		0.6	-0.51	0.04	0	1.25	0.02	0.75	0.02
P11147	2	Heat shock 70 kDa protein cognate 4 OS Drosophila melanogaster GN Hsc70 4 PE 1 SV 3	506.61		0.37	-0.99	0.04	0	1.46	0.02	0.54	0.02
D3DMQ1	2	FI02182p Fragment OS Drosophila melanogaster GN Yp3 RA PE 2 SV 1	4194.4	HTORAWT11	HTORAWT11	HTORAWT11	HTORAWT11	HTORAWT11
Q7KN97	2	CG1516 isoform A OS Drosophila melanogaster GN CG1516 PE 2 SV 1	309.22		0.31	-1.17	0.05	0	1.52	0.02	0.48	0.02
P41042	2	40S ribosomal protein S4 OS Drosophila melanogaster GN RpS4 PE 2 SV 2	70.77	HTORAWT11	HTORAWT11	HTORAWT11	HTORAWT11	HTORAWT11
B6IDT3	2	GH17750p OS Drosophila melanogaster GN CG3523 RA PE 2 SV 1	265.02		0.31	-1.17	0.06	0	1.53	0.02	0.47	0.02
P02574	2	Actin larval muscle OS Drosophila melanogaster GN Act79B PE 2 SV 2	2456.3	HTORAWT11	HTORAWT11	HTORAWT11	HTORAWT11	HTORAWT11
P07487	2	Glyceraldehyde 3 phosphate dehydrogenase 2 OS Drosophila melanogaster GN Gapdh2 PE 1 SV 2	487.52	HTORADE11	HTORADE11	HTORADE11	HTORADE11	HTORADE11
P07486	2	Glyceraldehyde 3 phosphate dehydrogenase 1 OS Drosophila melanogaster GN Gapdh1 PE 2 SV 2	553.58	HTORADE11	HTORADE11	HTORADE11	HTORADE11	HTORADE11
Q9VFF0	2	CG3731 isoform A OS Drosophila melanogaster GN CG3731 PE 2 SV 2	252.92	HTORADE11	HTORADE11	HTORADE11	HTORADE11	HTORADE11
P53501	2	Actin 57B OS Drosophila melanogaster GN Act57B PE 3 SV 1	2495.12		0.35	-1.04	0.13	0	1.48	0.05	0.52	0.05
Fraction 12
Q9VL70	2	HL08109p OS Drosophila melanogaster GN yip2 PE 2 SV 1	320.17	HTORADE12	HTORADE12	HTORADE12	HTORADE12	HTORADE12
P31409	2	V type proton ATPase subunit B OS Drosophila melanogaster GN Vha55 PE 1 SV 1	578.03	HTORADE12	HTORADE12	HTORADE12	HTORADE12	HTORADE12
P31409	2	V type proton ATPase subunit B OS Drosophila melanogaster GN Vha55 PE 1 SV 1	578.03	HTORADE12	HTORADE12	HTORADE12	HTORADE12	HTORADE12
Q27331	2	V type proton ATPase catalytic subunit A isoform 2 OS Drosophila melanogaster GN Vha68 2 PE 1 SV 2	418.16	HTORADE12	HTORADE12	HTORADE12	HTORADE12	HTORADE12
Q29QE3	2	GH19966p OS Drosophila melanogaster GN Yp1 PE 2 SV 1	110.82	HTORADE12	HTORADE12	HTORADE12	HTORADE12	HTORADE12
Q4V3F7	2	IP10437p Fragment OS Drosophila melanogaster GN BcDNA GH10614 PE 2 SV 1	193.88	HTORAWT12	HTORAWT12	HTORAWT12	HTORAWT12	HTORAWT12
Q8T3P0	2	GM01289p OS Drosophila melanogaster GN CG7145 PE 2 SV 1	111.07	HTORAWT12	HTORAWT12	HTORAWT12	HTORAWT12	HTORAWT12
Q9VHN7	2	CG8036 isoform B OS Drosophila melanogaster GN CG8036 PE 2 SV 3	659.87	HTORAWT12	HTORAWT12	HTORAWT12	HTORAWT12	HTORAWT12
P19889	2	60S acidic ribosomal protein P0 OS Drosophila melanogaster GN RpLP0 PE 1 SV 1	499.88	HTORADE12	HTORADE12	HTORADE12	HTORADE12	HTORADE12
Q7KMP8	2	26S proteasome regulatory complex subunit p39A OS Drosophila melanogaster GN Rpn9 PE 2 SV 1	84.88	HTORADE12	HTORADE12	HTORADE12	HTORADE12	HTORADE12
P05303	2	Elongation factor 1 alpha 2 OS Drosophila melanogaster GN Ef1alpha100E PE 1 SV 2	212.58	HTORADE12	HTORADE12	HTORADE12	HTORADE12	HTORADE12
Q8MR70	2	GH02912p Fragment OS Drosophila melanogaster GN v 2 k05816 PE 2 SV 1	347.71	HTORADE12	HTORADE12	HTORADE12	HTORADE12	HTORADE12
C9QPI7	2	RH10980p Fragment OS Drosophila melanogaster GN CG7461 RB PE 2 SV 1	235.07	HTORAWT12	HTORAWT12	HTORAWT12	HTORAWT12	HTORAWT12
P08841	2	Tubulin beta 3 chain OS Drosophila melanogaster GN betaTub60D PE 1 SV 2	987.09	HTORADE12	HTORADE12	HTORADE12	HTORADE12	HTORADE12
P07764	2	Fructose bisphosphate aldolase OS Drosophila melanogaster GN Ald PE 1 SV 5	4195.5		1.62	0.48	0.02	1	0.76	0.01	1.24	0.01
P29844	2	Heat shock 70 kDa protein cognate 3 OS Drosophila melanogaster GN Hsc70 3 PE 2 SV 2	1021.16		0.45	-0.79	0.04	0	1.38	0.02	0.62	0.02
Q9VNW6	2	CG7470 OS Drosophila melanogaster GN CG7470 PE 2 SV 1	852.58	HTORADE12	HTORADE12	HTORADE12	HTORADE12	HTORADE12
P10676	2	Neither inactivation nor afterpotential protein C OS Drosophila melanogaster GN ninaC PE 1 SV 2	371.45	HTORADE12	HTORADE12	HTORADE12	HTORADE12	HTORADE12
Q9VGQ1	2	CG5214 OS Drosophila melanogaster GN CG5214 PE 2 SV 1	988.24		0.39	-0.93	0.06	0	1.43	0.02	0.57	0.02
P02844	2	Vitellogenin 2 OS Drosophila melanogaster GN Yp2 PE 1 SV 2	296.97		2.12	0.75	0.14	1	0.64	0.06	1.36	0.06
P91938	2	Thioredoxin reductase 1 mitochondrial OS Drosophila melanogaster GN Trxr 1 PE 1 SV 2	138.71	HTORAWT12	HTORAWT12	HTORAWT12	HTORAWT12	HTORAWT12
Q9VHJ8	2	CG11963 isoform A OS Drosophila melanogaster GN skap PE 2 SV 2	246.56	HTORADE12	HTORADE12	HTORADE12	HTORADE12	HTORADE12
P54399	2	Protein disulfide isomerase OS Drosophila melanogaster GN Pdi PE 2 SV 1	250.02	HTORADE12	HTORADE12	HTORADE12	HTORADE12	HTORADE12
Q9VW68	2	CG7433 isoform A OS Drosophila melanogaster GN CG7433 PE 2 SV 1	153.26	HTORAWT12	HTORAWT12	HTORAWT12	HTORAWT12	HTORAWT12
P12024	2	Chaoptin OS Drosophila melanogaster GN chp PE 1 SV 2	263.65		0.22	-1.53	0.13	0	1.64	0.04	0.36	0.04
P36179	2	Serine threonine protein phosphatase PP2A 65 kDa regulatory subunit OS Drosophila melanogaster GN Pp	516.17	HTORADE12	HTORADE12	HTORADE12	HTORADE12	HTORADE12
Q7KML1	2	BcDNA GH07626 OS Drosophila melanogaster GN BcDNA GH07626 PE 1 SV 1	421.05	HTORADE12	HTORADE12	HTORADE12	HTORADE12	HTORADE12
P54385	2	Glutamate dehydrogenase mitochondrial OS Drosophila melanogaster GN Gdh PE 1 SV 2	775.55	HTORADE12	HTORADE12	HTORADE12	HTORADE12	HTORADE12
Q9W1H8	2	GH13256p OS Drosophila melanogaster GN Thiolase PE 2 SV 1	81.76	HTORADE12	HTORADE12	HTORADE12	HTORADE12	HTORADE12
Q24439	2	ATP synthase subunit O mitochondrial OS Drosophila melanogaster GN Oscp PE 2 SV 2	2385.64		0.25	-1.39	0.08	0	1.6	0.03	0.4	0.03
Q9W457	2	Serine hydroxymethyltransferase OS Drosophila melanogaster GN CG3011 PE 1 SV 1	2139	HTORAWT12	HTORAWT12	HTORAWT12	HTORAWT12	HTORAWT12
Q9VEB1	2	CG7998 OS Drosophila melanogaster GN CG7998 PE 2 SV 1	1074.62		1.57	0.45	0.04	1	0.78	0.02	1.22	0.02
Q6NKL9	2	RH57795p Fragment OS Drosophila melanogaster PE 2 SV 1	1349.75	HTORADE12	HTORADE12	HTORADE12	HTORADE12	HTORADE12
Q24388	2	Larval serum protein 2 OS Drosophila melanogaster GN Lsp2 PE 1 SV 2	811.91		2.53	0.93	0.04	1	0.57	0.02	1.43	0.02
P20228	2	Glutamate decarboxylase OS Drosophila melanogaster GN Gad1 PE 1 SV 2	151.13	HTORAWT12	HTORAWT12	HTORAWT12	HTORAWT12	HTORAWT12
Q8IMY0	2	Glutamate dehydrogenase isoform E OS Drosophila melanogaster GN Gdh PE 2 SV 2	764.04	HTORADE12	HTORADE12	HTORADE12	HTORADE12	HTORADE12
P50887	2	60S ribosomal protein L22 OS Drosophila melanogaster GN RpL22 PE 1 SV 2	323.05	HTORADE12	HTORADE12	HTORADE12	HTORADE12	HTORADE12
P10987	2	Actin 5C OS Drosophila melanogaster GN Act5C PE 1 SV 4	186.91		0.44	-0.82	0.08	0	1.39	0.03	0.61	0.03
Q8IPE8	2	CG4389 isoform B OS Drosophila melanogaster GN CG4389 PE 2 SV 1	839.65	HTORADE12	HTORADE12	HTORADE12	HTORADE12	HTORADE12
P10981	2	Actin 87E OS Drosophila melanogaster GN Act87E PE 1 SV 1	178.97	HTORADE12	HTORADE12	HTORADE12	HTORADE12	HTORADE12
Q9XTL9	2	Glycogen phosphorylase OS Drosophila melanogaster GN GlyP PE 2 SV 2	351.53	HTORADE12	HTORADE12	HTORADE12	HTORADE12	HTORADE12
P08736	2	Elongation factor 1 alpha 1 OS Drosophila melanogaster GN Ef1alpha48D PE 1 SV 2	736.8	HTORADE12	HTORADE12	HTORADE12	HTORADE12	HTORADE12
Q9VCK6	2	CG10184 OS Drosophila melanogaster GN CG10184 PE 2 SV 1	247.99	HTORAWT12	HTORAWT12	HTORAWT12	HTORAWT12	HTORAWT12
Q9W414	2	Rpt4 OS Drosophila melanogaster GN Rpt4 PE 1 SV 2	135.42	HTORADE12	HTORADE12	HTORADE12	HTORADE12	HTORADE12
Q9VSI6	2	GH01524p OS Drosophila melanogaster GN Idh PE 2 SV 2	162.42	HTORADE12	HTORADE12	HTORADE12	HTORADE12	HTORADE12
Q9VC18	2	CG11089 OS Drosophila melanogaster GN CG11089 PE 2 SV 1	135.89	HTORAWT12	HTORAWT12	HTORAWT12	HTORAWT12	HTORAWT12
Q9W401	2	Probable citrate synthase mitochondrial OS Drosophila melanogaster GN kdn PE 2 SV 1	142.23		0.39	-0.95	0.04	0	1.44	0.02	0.56	0.02
P06603	2	Tubulin alpha 1 chain OS Drosophila melanogaster GN alphaTub84B PE 2 SV 1	3452.65		0.43	-0.85	0.03	0	1.4	0.01	0.6	0.01
Q9VWH4	2	Probable isocitrate dehydrogenase NAD subunit alpha mitochondrial OS Drosophila melanogaster GN l	225.59	HTORADE12	HTORADE12	HTORADE12	HTORADE12	HTORADE12
Q8IGI6	2	RH09189p OS Drosophila melanogaster GN Nc73EF PE 2 SV 1	380.32	HTORADE12	HTORADE12	HTORADE12	HTORADE12	HTORADE12
P48602	2	V type proton ATPase catalytic subunit A isoform 1 OS Drosophila melanogaster GN Vha68 1 PE 2 SV 2	600.48	HTORADE12	HTORADE12	HTORADE12	HTORADE12	HTORADE12
Q9VIT9	1	Thiolester containing protein IV OS Drosophila melanogaster GN TepIV PE 1 SV 2	50.99	HTORAWT12	HTORAWT12	HTORAWT12	HTORAWT12	HTORAWT12
P29310	2	14 3 3 protein zeta OS Drosophila melanogaster GN 14 3 3zeta PE 1 SV 1	694.26	HTORADE12	HTORADE12	HTORADE12	HTORADE12	HTORADE12
P35381	2	ATP synthase subunit alpha mitochondrial OS Drosophila melanogaster GN blw PE 1 SV 2	9927.36		0.31	-1.18	0.02	0	1.53	0.01	0.47	0.01
O77466	2	Thiolase OS Drosophila melanogaster GN Thiolase PE 2 SV 1	83.07	HTORADE12	HTORADE12	HTORADE12	HTORADE12	HTORADE12
Q94920	2	Voltage dependent anion selective channel OS Drosophila melanogaster GN porin PE 1 SV 3	1098.84	HTORADE12	HTORADE12	HTORADE12	HTORADE12	HTORADE12
C7LAA3	2	LP06392p Fragment OS Drosophila melanogaster GN Rfabg RA PE 2 SV 1	1098.76		0.44	-0.83	0.05	0	1.39	0.02	0.61	0.02
O01666	2	ATP synthase subunit gamma mitochondrial OS Drosophila melanogaster GN ATPsyn gamma PE 2 SV 2	365.36	HTORADE12	HTORADE12	HTORADE12	HTORADE12	HTORADE12
Q05825	2	ATP synthase subunit beta mitochondrial OS Drosophila melanogaster GN ATPsyn beta PE 1 SV 3	32878.8		0.26	-1.33	0.02	0	1.58	0.01	0.42	0.01
Q9VRL0	2	CG4769 OS Drosophila melanogaster GN CG4769 PE 2 SV 1	143.87	HTORADE12	HTORADE12	HTORADE12	HTORADE12	HTORADE12
Q94516	2	ATP synthase subunit b mitochondrial OS Drosophila melanogaster GN ATPsyn b PE 1 SV 2	292.27	HTORADE12	HTORADE12	HTORADE12	HTORADE12	HTORADE12
C6TP50	2	Citrate synthase Fragment OS Drosophila melanogaster GN kdn RA PE 2 SV 1	143.16	HTORADE12	HTORADE12	HTORADE12	HTORADE12	HTORADE12
Q9W5W8	2	CG9577 OS Drosophila melanogaster GN CG9577 PE 2 SV 2	147.75		0.2	-1.62	0.08	0	1.67	0.02	0.33	0.02
Q8IQQ0	2	Neural conserved at 73EF isoform F OS Drosophila melanogaster GN Nc73EF PE 2 SV 1	465.68	HTORADE12	HTORADE12	HTORADE12	HTORADE12	HTORADE12
Q8MST5	2	LP10436p OS Drosophila melanogaster GN betaTub97EF PE 2 SV 1	1035.22	HTORADE12	HTORADE12	HTORADE12	HTORADE12	HTORADE12
Q9VA91	2	40S ribosomal protein S7 OS Drosophila melanogaster GN RpS7 PE 2 SV 1	171.14	HTORADE12	HTORADE12	HTORADE12	HTORADE12	HTORADE12
B7Z061	2	Photoreceptor dehydrogenase isoform D OS Drosophila melanogaster GN Pdh PE 3 SV 1	934.45	HTORADE12	HTORADE12	HTORADE12	HTORADE12	HTORADE12
Q9VA83	2	AT19513p OS Drosophila melanogaster GN Fer2LCH PE 2 SV 1	4030.42		1.54	0.43	0.03	1	0.79	0.01	1.21	0.01
Q26365	2	ADP ATP carrier protein OS Drosophila melanogaster GN sesB PE 2 SV 4	650.62	HTORADE12	HTORADE12	HTORADE12	HTORADE12	HTORADE12
P11147	2	Heat shock 70 kDa protein cognate 4 OS Drosophila melanogaster GN Hsc70 4 PE 1 SV 3	1858.1		0.49	-0.71	0.03	0	1.34	0.01	0.66	0.01
Q7JR58	2	CG6543 isoform A OS Drosophila melanogaster GN CG6543 PE 2 SV 1	474.49		0.49	-0.71	0.09	0	1.34	0.04	0.66	0.04
Q7KN97	2	CG1516 isoform A OS Drosophila melanogaster GN CG1516 PE 2 SV 1	1782.42		0.39	-0.95	0.04	0	1.44	0.02	0.56	0.02
P41042	2	40S ribosomal protein S4 OS Drosophila melanogaster GN RpS4 PE 2 SV 2	241.81	HTORADE12	HTORADE12	HTORADE12	HTORADE12	HTORADE12
P54611	2	V type proton ATPase subunit E OS Drosophila melanogaster GN Vha26 PE 1 SV 1	788.36	HTORADE12	HTORADE12	HTORADE12	HTORADE12	HTORADE12
B6IDT3	2	GH17750p OS Drosophila melanogaster GN CG3523 RA PE 2 SV 1	137.29	HTORADE12	HTORADE12	HTORADE12	HTORADE12	HTORADE12
P02574	2	Actin larval muscle OS Drosophila melanogaster GN Act79B PE 2 SV 2	206.23		0.3	-1.19	0.07	0	1.53	0.03	0.47	0.03
P02572	2	Actin 42A OS Drosophila melanogaster GN Act42A PE 1 SV 3	186.91	HTORAWT12	HTORAWT12	HTORAWT12	HTORAWT12	HTORAWT12
Q9VFF0	2	CG3731 isoform A OS Drosophila melanogaster GN CG3731 PE 2 SV 2	166.34	HTORADE12	HTORADE12	HTORADE12	HTORADE12	HTORADE12
Q7KN62	2	Transitional endoplasmic reticulum ATPase TER94 OS Drosophila melanogaster GN TER94 PE 1 SV 1	210.06	HTORADE12	HTORADE12	HTORADE12	HTORADE12	HTORADE12
Q9VSW1	2	LD13601p OS Drosophila melanogaster GN UGP PE 2 SV 2	1025.31	HTORADE12	HTORADE12	HTORADE12	HTORADE12	HTORADE12
P53501	2	Actin 57B OS Drosophila melanogaster GN Act57B PE 3 SV 1	245.01		0.35	-1.05	0.12	0	1.48	0.05	0.52	0.05
P13607	2	Sodium potassium transporting ATPase subunit alpha OS Drosophila melanogaster GN Atpalpha PE 1 SV 3	1244.01		0.44	-0.83	0.08	0	1.39	0.03	0.61	0.03
