# Supplementary material for: The pathogenic human Torsin A in Drosophila activates the unfolded protein response and increases susceptibility to oxidative stress
Source: BMC Genomics. 2015 Apr 23;16(1):338. doi: 10.1186/s12864-015-1518-0 (PMC4415242; doi:10.1186/s12864-015-1518-0)
Supplement: Additional file 7: — Proteins identified from differentially expressed spots by a nano-HPLC ESI-quadrupole IT MS. [file 12864_2015_1518_MOESM7_ESM.xlsx]

## Sheet: ID results
		Reference						P (pro)	Sf	Score	Coverage	MW	Accession	Peptide (Hits)
#gel num		Scan(s)	Peptide	MH+	DeltaM	z	Type	P (pep)	Sf	XC	DeltaCn	Sp	RSp	Ions	Count
302	(AE003487) Hsc70-3 gene product [Drosophila melanogaster]							7.10543e-13	11.2709	120.279	24.7	72216.6	7292698	16 (16 0 0 0 0)
		1043	K.NSKPHISVDTSQGAK.V	1568.8	1.94079	3	CID	0.000624004	0.926387	3.91156	0.421399	1072.91	1	27/56
		1066	K.IVITNDQNR.L	1072.57	1.95724	2	CID	0.00498356	0.79357	2.28299	0.29707	549.012	1	12/16
		1098	R.VEIIANDQGNR.I	1228.63	1.54877	2	CID	1.40549e-05	0.954698	3.39149	0.431344	1300.53	1	17/20	5
		1204	K.NQLTTNPENTVFDAKR.L	1847.92	1.67602	2	CID	0.00138637	0.900118	3.39494	0.576452	483.138	1	16/30
		1239	K.DVHEIVLVGGSTR.I	1381.74	1.35699	2	CID	1.61583e-08	0.957332	3.62151	0.592661	1337.93	1	16/24
		1242	K.DVHEIVLVGGSTR.I	1381.74	1.34453	2	CID	6.85947e-06	0.96139	3.7053	0.585431	1374.48	1	17/24
		1262	K.NQLTTNPENTVFDAK.R	1691.82	1.15872	2	CID	7.63145e-11	0.971123	4.40487	0.627873	1144.58	1	22/28
		1266	K.NQLTTNPENTVFDAK.R	1691.82	1.5032	2	CID	0.00113822	0.95752	4.16918	0.525326	916.209	1	20/28
		1314	K.LYQGAGGAPPPEGGDDADLKDEL.-	2285.06	1.23474	2	CID	9.86264e-05	0.932104	4.10644	0.62703	473.568	1	21/44
		1330	R.ITPSYVAFTADGER.L	1526.75	1.64579	2	CID	2.59016e-10	0.955057	3.71295	0.626284	864.02	1	19/26
		1418	R.IINEPTAAAIAYGLDKK.E	1787.99	1.22642	2	CID	3.26517e-12	0.956933	4.44001	0.586626	705.31	1	21/32	1
		1658	R.AKFEELNLDLFR.S	1494.8	1.45348	2	CID	3.93256e-08	0.967553	4.16781	0.501557	1319.43	1	18/22
		1850	K.VFAPEEISAMVLGK.M	1490.79	1.89864	2	CID	3.42125e-06	0.95055	3.4906	0.558397	1009.95	1	19/26
		1854	K.VFAPEEISAMVLGK.M	1490.79	1.73628	2	CID	4.69584e-10	0.974517	4.23999	0.602693	1554.28	1	22/26
		1923	R.IEIESFFEGDDFSETLTR.A	2134.98	0.664034	2	CID	2.92544e-12	0.976006	5.2016	0.594731	1366.89	1	23/34
		1927	R.IEIESFFEGDDFSETLTR.A	2134.98	0.58005	2	CID	7.10543e-13	0.981527	5.57262	0.622223	1817.14	1	24/34
	(AE003508) Transferrin gene product [Drosophila melanogaster]							8.95195e-06	2.72246	30.1672	5.8	71766.6	7293455	4 (4 0 0 0 0)
		1063	R.SDTTSVEQETVK.H	1323.63	1.61139	2	CID	7.50467e-05	0.958742	3.34404	0.515765	1227.04	1	19/22
		1092	R.AGYKDVIER.D	1050.56	0.794752	2	CID	0.000144301	0.809347	2.50338	0.253088	626.428	4	12/16
		1095	R.AGYKDVIER.D	1050.56	1.01863	2	CID	8.95195e-06	0.877362	2.51809	0.276371	883.004	1	13/16
		1396	R.AQDDVLVAVAAPGVTR.E	1581.86	1.82927	2	CID	0.000214565	0.886355	2.8049	0.453406	955.988	1	17/30
306	(AE003487) Hsc70-3 gene product [Drosophila melanogaster]							3.43059e-13	9.85898	108.296	21.8	72216.6	7292698	15 (14 1 0 0 0)
		1126	R.NTVIPTKK.S	900.551	1.9916	2	CID	0.0273229	0.6128	2.32805	0.000965836	462.8	6	10/14
		1226	R.VEIIANDQGNR.I	1228.63	1.49628	2	CID	2.78985e-05	0.965522	3.7004	0.454805	1475.94	1	18/20	5
		1258	R.EWSDTNVQHDIK.F	1471.68	1.38892	2	CID	4.0828e-07	0.88088	3.50145	0.391982	584.182	2	13/22
		1386	K.NQLTTNPENTVFDAK.R	1691.82	1.62576	2	CID	3.71657e-09	0.971164	4.45663	0.605203	1171.48	1	22/28
		1390	K.NQLTTNPENTVFDAK.R	1691.82	1.74441	2	CID	1.78567e-10	0.967911	4.40519	0.617181	1017.99	1	21/28
		1438	K.LYQGAGGAPPPEGGDDADLKDEL.-	2285.06	1.47009	2	CID	1.75173e-05	0.749314	3.12252	0.537527	176.816	1	15/44
		1448	R.ITPSYVAFTADGER.L	1526.75	1.53031	2	CID	8.00722e-09	0.96625	4.28869	0.589676	1048.77	1	20/26
		1520	K.FDLTGIPPAPR.G	1183.65	0.936559	2	CID	0.0236457	0.867015	2.4595	0.280067	790.87	1	16/20
		1523	K.FDLTGIPPAPR.G	1183.65	0.482214	2	CID	2.22937e-05	0.845159	2.48225	0.288815	731.303	1	15/20
		1543	R.IINEPTAAAIAYGLDKK.E	1787.99	1.19249	2	CID	3.15148e-11	0.966992	4.77906	0.598292	905.109	1	22/32	1
		1546	R.IINEPTAAAIAYGLDKK.E	1787.99	1.03453	2	CID	5.80647e-13	0.941768	3.92624	0.60755	657.713	1	19/32	1
		1642	R.IINEPTAAAIAYGLDK.K	1659.9	1.68272	2	CID	1.8633e-09	0.969694	4.78769	0.530817	1085.39	1	23/30	2
		1983	K.VFAPEEISAMVLGK.M	1490.79	1.21919	2	CID	2.37259e-10	0.976026	4.35314	0.588357	1599.01	1	23/26
		1986	K.VFAPEEISAMVLGK.M	1490.79	0.119829	2	CID	1.06928e-08	0.965902	3.76905	0.498407	1394.4	1	22/26
		2047	R.IEIESFFEGDDFSETLTR.A	2134.98	1.92429	2	CID	3.43059e-13	0.983657	5.91153	0.642042	1952.45	1	25/34
	(AE003693) CG18743 gene product [Drosophila melanogaster]							1.8633e-09	0.969694	10.2394	2.5	68623.9	10726476	1 (1 0 0 0 0)
		1642	R.IINEPTAAALAYGLDK.N	1659.9	1.68272	2	CID	1.8633e-09	0.969694	4.78769	0	1085.39	1	23/30	2
	(AE003508) Transferrin gene product [Drosophila melanogaster]							4.8399e-06	0.916661	10.1627	1.9	71766.6	7293455	1 (1 0 0 0 0)
		1344	R.SNQLQPIVYEQR.A	1474.76	1.32991	2	CID	4.8399e-06	0.916661	3.25327	0.407176	729.956	1	16/22
309	(AE003487) Hsc70-3 gene product [Drosophila melanogaster]							1.96843e-12	7.57286	78.2934	16.6	72216.6	7292698	11 (10 1 0 0 0)
		1122	K.NSKPHISVDTSQGAK.V	1568.8	1.74885	2	CID	1.67866e-10	0.901956	3.86537	0.379701	533.45	1	17/28
		1150	K.IVITNDQNR.L	1072.57	1.62447	2	CID	0.000926154	0.849604	2.6216	0.236597	651.349	1	13/16
		1331	K.DVHEIVLVGGSTR.I	1381.74	1.0916	2	CID	7.98823e-10	0.973461	4.20784	0.634349	1671.63	1	18/24
		1340	K.DVHEIVLVGGSTR.I	1381.74	1.46123	2	CID	1.71567e-06	0.966267	3.59033	0.601469	1577.05	1	18/24
		1406	K.LYQGAGGAPPPEGGDDADLKDEL.-	2285.06	1.35095	2	CID	6.78523e-06	0.953485	4.63928	0.602629	584.589	1	24/44
		1415	R.ITPSYVAFTADGER.L	1526.75	0.870639	2	CID	1.21009e-08	0.967127	3.72034	0.622876	1394.75	1	20/26
		1500	R.IINEPTAAAIAYGLDKK.E	1787.99	1.37706	2	CID	7.03881e-12	0.964742	4.22816	0.613821	989.621	1	23/32	1
		1503	R.IINEPTAAAIAYGLDKK.E	1787.99	0.912703	2	CID	1.96843e-12	0.969211	5.01965	0.567233	897.778	1	23/32	1
		1598	R.IINEPTAAAIAYGLDK.K	1659.9	1.68223	2	CID	1.16417e-07	0.974153	4.77653	0.635957	1228.09	1	23/30	2
		2019	R.IEIESFFEGDDFSETLTR.A	2134.98	0.829073	2	CID	2.27696e-11	0.98386	5.86791	0.634038	1991.35	1	26/34
		2022	R.IEIESFFEGDDFSETLTR.A	2134.98	1.13425	2	CID	1.26016e-10	0.979978	5.3461	0.614087	1704.23	1	24/34
	(AE003693) CG18743 gene product [Drosophila melanogaster]							1.16417e-07	0.974153	10.2388	2.5	68623.9	10726476	1 (1 0 0 0 0)
		1598	R.IINEPTAAALAYGLDK.N	1659.9	1.68223	2	CID	1.16417e-07	0.974153	4.77653	0	1228.09	1	23/30	2
	(AE003508) Transferrin gene product [Drosophila melanogaster]							3.91324e-06	1.79675	20.2069	3.9	71766.6	7293455	2 (2 0 0 0 0)
		1179	R.AGYKDVIER.D	1050.56	1.22468	2	CID	1.98737e-05	0.831787	2.59624	0.180442	674.534	1	13/16
		1487	R.AQDDVLVAVAAPGVTR.E	1581.86	1.66545	2	CID	3.91324e-06	0.964958	4.1386	0.544277	1449.03	1	20/30
	(AE003819) Dp gene product [Drosophila melanogaster]							0.000376828	0.912565	10.1402	2.7	49718.5	7303344	2 (2 0 0 0 0)
640	(AE003527) CG4784 gene product [Drosophila melanogaster]							2.51673e-08	2.7736	30.2219	9.6	50536.4	7294122	3 (3 0 0 0 0)
		1282	R.GFYSYVDADGK.L	1221.54	1.41068	2	CID	2.51715e-07	0.96732	3.79825	0.549168	1428.65	1	17/20
		1490	R.VPIGAYYTLVSPNTK.Y	1622.88	1.81946	2	CID	2.51673e-08	0.975401	4.43713	0.628219	1760.21	1	20/28
		1582	R.TVYSLADLSSSSYLK.L	1633.83	1.22548	2	CID	0.00242378	0.830884	2.63494	0.463132	659.916	1	15/28
	(AE003435) Act5C gene product [Drosophila melanogaster]							8.66777e-08	0.943645	10.2007	4.3	41794.8	7290649	1 (1 0 0 0 0)
		1550	K.SYELPDGQVITIGNER.F	1790.89	1.77048	2	CID	8.66777e-08	0.943645	4.01432	0.423148	876.133	1	20/30	4
	(AE003709) Act88F gene product [Drosophila melanogaster]							0.000560994	0.925664	10.2155	8	41672.8	7300027	1 (1 0 0 0 0)
		1788	R.TTGIVLDSGDGVSHTVPIYEGFALPHAILR.L	3135.65	1.58544	3	CID	0.000560994	0.925664	4.30995	0.636455	605.741	1	32/116
775	(AE003661) l(2)37Cc gene product [Drosophila melanogaster]							3.07065e-11	4.54632	50.2716	22.1	30365.1	7298546	7 (7 0 0 0 0)
		1262	R.VSQELTVR.A	931.521	1.64314	2	CID	0.000502088	0.935154	3.01851	0.296313	1132.68	1	13/14
		1287	R.NVPVITGSK.D	914.531	0.59786	1	CID	2.69243e-05	0.725976	2.22984	0.454519	374.349	1	11/16
		1514	K.DLQNVNITLR.I	1185.66	1.50989	2	CID	3.39751e-05	0.965084	4.16945	0.354242	1456.21	1	16/18
		1695	K.AVVAQFDAGELITQR.E	1617.86	1.53777	2	CID	1.89519e-06	0.973509	4.81045	0.487374	1588.89	1	21/28
		1700 - 1702	K.AVVAQFDAGELITQR.E	1617.86	0.00432075	2	CID	2.47327e-07	0.934951	3.39067	0.439916	1025.29	1	19/28
		1843	K.LASIISAEGDAEAAGLLAK.S	1799.97	1.52659	2	CID	3.07065e-11	0.985152	5.43299	0.548674	2979.07	1	29/36
		1847	K.LASIISAEGDAEAAGLLAK.S	1799.97	1.08836	2	CID	2.01016e-10	0.980065	4.87843	0.499445	2339	1	27/36
853	(AE002777) Scp1 gene product [Drosophila melanogaster]							3.14782e-08	4.34062	50.228	38.4	19569.9	7289173	8 (8 0 0 0 0)
		1263	K.ISNQEFKDAVK.K	1278.67	1.70914	2	CID	1.80348e-06	0.949489	3.17038	0.418746	1399.26	1	16/20
		1267	K.ISNQEFKDAVK.K	1278.67	1.99185	2	CID	1.49535e-06	0.963774	3.26652	0.460479	1752.37	1	17/20
		1387	R.AFIESNFK.L	955.488	1.44743	1	CID	0.0157942	0.622034	2.58528	0.269503	379.708	2	9/14
		1395	R.AFIESNFK.L	955.488	0.846114	1	CID	0.000965171	0.781244	2.52946	0.382804	491.138	1	10/14
		1471	R.VAIDDITPIDK.A	1199.65	0.846984	1	CID	0.000206413	0.664721	2.34427	0.369962	455.366	1	12/20
		1670	K.LLDIDSDGIVGVK.E	1343.74	1.71248	2	CID	3.14782e-08	0.969579	4.13778	0.421546	1605.22	1	21/24
		2143	K.ELYGQFLGNTADNHPAVNLFGPL.-	2487.23	-0.627225	2	CID	1.0556e-06	0.927799	4.16839	0.539726	640.556	1	19/44
		2146	K.ELYGQFLGNTADNHPAVNLFGPL.-	2487.23	1.32541	2	CID	1.41029e-07	0.961298	4.55909	0.596865	1012.62	1	23/44
1738	(AE003552) Hsp22 gene product [Drosophila melanogaster]							1.02693e-09	2.81032	30.2345	21.8	19750.9	7294961	5 (5 0 0 0 0)
		994	K.SEQQEAEQGGYSSR.H	1555.66	1.41601	2	CID	1.02693e-09	0.977244	4.69086	0.635408	1780.12	1	19/26
		1254	K.VLDESVVLVEGK.S	1286.72	1.49541	2	CID	1.3566e-06	0.963709	3.86884	0.560686	1181.97	1	18/22
		1258	K.VLDESVVLVEGK.S	1286.72	1.32964	2	CID	6.00982e-08	0.966351	4.02806	0.592882	1163.81	1	18/22
		1263	K.VLDESVVLVEGK.S	1286.72	1.83887	1	CID	0.00653349	0.730876	2.01633	0.448267	856.337	1	12/22
		1299	K.LTLDVKDYSELK.V	1423.77	1.2158	2	CID	2.20916e-06	0.866724	3.51666	0.299413	678.039	2	13/22
	(AE003795) CG11018 gene product [Drosophila melanogaster]							7.27966e-05	0.273979	8.11488	6	35976.4	7302444	1 (0 1 0 0 0)
		1399	K.MDNLTTVCLNRSTIYNEIK.V	2228.1	-1.71283	2	CID	7.27966e-05	0.273979	2.29769	0.155854	519.342	1	13/36
	(AE003471) CG12084 gene product [Drosophila melanogaster]							0.000803039	0.733815	8.12292	1.6	86477.1	7292087	1 (0 1 0 0 0)
		1138	R.FLDGRGMEYFLK.C	1475.74	1.36304	2	CID	0.000803039	0.733815	2.45836	0.0489565	933.391	2	15/22
